# Supplementary material for: Identification of heat shock protein family A member 5 (HSPA5) targets involved in nonalcoholic fatty liver disease
Source: Genes Immun. 2023 May 8;24(3):124–9. doi: 10.1038/s41435-023-00205-y (PMC10266971; doi:10.1038/s41435-023-00205-y)
Supplement: Supplementary file 2 — Additional file1 [file 41435_2023_205_MOESM2_ESM.txt]

sample	HSPA5	group
440528.1.X_5	1.464707104	Healthy
440529.1.X_5	1.64071543	Healthy
440534.1.X_5	0.926206333	Healthy
440538.1.X_6	0.470381846	Healthy
440548.1.X_7	0.90086678	Healthy
449065.1.X_5	0.597122506	Healthy
440349.1.X_1	1.493921534	NAFLD
440350.1.X_1	3.12969032	NAFLD
440351.1.X_4	1.622424247	NAFLD
440352.1.X_4	1.252335312	NAFLD
440353.1.X_4	2.333118567	NAFLD
440354.1.X_4	1.858301149	NAFLD
440355.1.X_4	0.921992664	NAFLD
440357.1.X_5	1.301820535	NAFLD
440375.1.X_8	0.849765317	NAFLD
440376.1.X_1	0.589346931	NAFLD
440377.1.X_1	1.580278864	NAFLD
440378.1.X_1	1.288576766	NAFLD
440379.1.X_1	2.686788921	NAFLD
440380.1.X_1	1.103940233	NAFLD
440381.1.X_1	1.012916322	NAFLD
440382.1.X_1	0.59471407	NAFLD
440383.1.X_1	1.323969288	NAFLD
440384.1.X_1	1.120466363	NAFLD
440385.1.X_1	0.994750332	NAFLD
440388.1.X_1	0.757903469	NAFLD
440389.1.X_1	0.986955379	NAFLD
440390.1.X_1	0.65401582	NAFLD
440391.1.X_3	0.853283551	NAFLD
440393.1.X_3	0.959293027	NAFLD
440394.1.X_3	0.726908125	NAFLD
440395.1.X_3	0.789717449	NAFLD
440408.1.X_6	1.20157308	NAFLD
440409.1.X_6	0.499591335	NAFLD
440410.1.X_6	1.78764624	NAFLD
440411.1.X_7	1.190637261	NAFLD
440417.1.X_8	0.791622445	NAFLD
440418.1.X_8	1.203882763	NAFLD
440419.1.X_8	0.61088811	NAFLD
440420.1.X_8	0.96336748	NAFLD
440421.1.X_1	0.979710022	NAFLD
440422.1.X_1	1.540977573	NAFLD
440423.1.X_1	1.964655186	NAFLD
440424.1.X_1	1.043932156	NAFLD
440426.1.X_2	1.041798946	NAFLD
440429.1.X_2	1.00558952	NAFLD
440430.1.X_2	0.602702751	NAFLD
440432.1.X_1	1.044046562	NAFLD
440435.1.X_3	1.103727929	NAFLD
440436.1.X_4	1.075028996	NAFLD
440437.1.X_1	1.576851699	NAFLD
440438.1.X_4	1.314576103	NAFLD
440440.1.X_4	0.994229273	NAFLD
440441.1.X_5	0.723947947	NAFLD
440451.1.X_7	0.376009395	NAFLD
440474.1.X_2	1.099826921	NAFLD
440475.1.X_2	0.696272296	NAFLD
440476.1.X_2	0.743974872	NAFLD
440477.1.X_2	1.6390839	NAFLD
440478.1.X_2	0.831466812	NAFLD
440479.1.X_3	0.799659635	NAFLD
440480.1.X_3	0.808344476	NAFLD
440481.1.X_3	0.95703589	NAFLD
440482.1.X_3	1.691783001	NAFLD
440483.1.X_3	1.208373468	NAFLD
440484.1.X_4	0.798249077	NAFLD
440485.1.X_4	1.656318452	NAFLD
440487.1.X_4	1.763476793	NAFLD
440488.1.X_4	1.412591154	NAFLD
440490.1.X_5	1.068858639	NAFLD
440492.1.X_5	1.020196218	NAFLD
440525.1.X_4	0.881508797	NAFLD
440526.1.X_4	1.110203728	NAFLD
440527.1.X_4	2.343809613	NAFLD
449058.1.X_7	2.134698811	NAFLD
449060.1.X_8	1.406945815	NAFLD
449063.1.X_8	1.442191049	NAFLD
449064.1.X_8	1.470515022	NAFLD
