# Supplementary material for: Identification of heat shock protein family A member 5 (HSPA5) targets involved in nonalcoholic fatty liver disease
Source: Genes Immun. 2023 May 8;24(3):124–9. doi: 10.1038/s41435-023-00205-y (PMC10266971; doi:10.1038/s41435-023-00205-y)
Supplement: Supplementary file 3 — Additional file2 [file 41435_2023_205_MOESM3_ESM.xls]

SampleID	Raw	Clean	Clean Per	Raw base	Clean base	Base Per	Unique Tag	Q20	Q30	GC	DUP
Hspa5_IP_1	25525314	24116987	94.48%	3.83G	2.36G	61.75%	6519582(27.03%)	98.03%	94.64%	50.00%	92.27%
Hspa5_IP_2	26406788	24466033	92.65%	3.96G	2.44G	61.55%	6533905(26.71%)	98.08%	94.77%	51.00%	92.54%
Hspa5_input_1	35004744	33791385	96.53%	5.25G	4.46G	85.02%	19109845(56.55%)	97.38%	93.08%	46.00%	70.54%
Hspa5_input_2	33814192	32691585	96.68%	5.07G	4.26G	84.07%	19308698(59.06%)	97.45%	93.25%	46.00%	68.86%
