# Supplementary material for: Identification of heat shock protein family A member 5 (HSPA5) targets involved in nonalcoholic fatty liver disease
Source: Genes Immun. 2023 May 8;24(3):124–9. doi: 10.1038/s41435-023-00205-y (PMC10266971; doi:10.1038/s41435-023-00205-y)
Supplement: Supplementary file 4 — Additional file3 [file 41435_2023_205_MOESM4_ESM.xls]

Gene	Hspa5_IP_1	Hspa5_IP_2	Hspa5_input_1	Hspa5_input_2
Hspa5_IP_1	1.0000	0.8905	0.3119	0.2641
Hspa5_IP_2	0.8905	1.0000	0.3109	0.2648
Hspa5_input_1	0.3119	0.3109	1.0000	0.5918
Hspa5_input_2	0.2641	0.2648	0.5918	1.0000
