# Supplementary material for: Identification of heat shock protein family A member 5 (HSPA5) targets involved in nonalcoholic fatty liver disease
Source: Genes Immun. 2023 May 8;24(3):124–9. doi: 10.1038/s41435-023-00205-y (PMC10266971; doi:10.1038/s41435-023-00205-y)
Supplement: Supplementary file 5 — Additional file4 [file 41435_2023_205_MOESM5_ESM.txt]

Gene	Hspa5_IP_1	Hspa5_IP_2	Hspa5_input_1	Hspa5_input_2	Symbol	Chr	GeneType	Description
ENSG00000164054.15	2.64	2.44	0.26	0.07	SHISA5	chr3	protein_coding	shisa family member 5
ENSG00000140830.8	1.06	0.43	0.24	0.18	TXNL4B	chr16	protein_coding	thioredoxin-like 4B
ENSG00000180613.10	0.0	0.0	0.09	0.09	GSX2	chr4	protein_coding	GS homeobox 2
ENSG00000225193.5	2.7	0.0	0.4	0.0	RPS12P26	chr15	transcribed_processed_pseudogene	ribosomal protein S12 pseudogene 26
ENSG00000204444.10	0.64	0.0	0.29	0.51	APOM	chr6	protein_coding	apolipoprotein M
ENSG00000228477.1	0.0	0.0	0.0	0.21	RP3-342P20.2	chr1	processed_pseudogene	--
ENSG00000235927.4	1.4	1.13	0.21	0.34	NEXN-AS1	chr1	antisense	NEXN antisense RNA 1
ENSG00000163249.9	1.34	0.59	0.16	0.07	CCNYL1	chr2	protein_coding	cyclin Y-like 1
ENSG00000265808.3	3.16	2.42	0.73	0.59	SEC22B	chr1	protein_coding	SEC22 vesicle trafficking protein homolog B (S. cerevisiae) (gene/pseudogene)
ENSG00000272370.1	0.0	0.0	0.31	0.0	RP11-307L14.1	chr5	lincRNA	--
ENSG00000197008.9	1.12	0.91	0.2	0.24	ZNF138	chr7	protein_coding	zinc finger protein 138
ENSG00000180881.19	0.0	0.0	0.02	0.02	CAPS2	chr12	protein_coding	calcyphosine 2
ENSG00000163904.12	1.4	2.26	0.1	0.11	SENP2	chr3	protein_coding	SUMO1/sentrin/SMT3 specific peptidase 2
ENSG00000101446.7	0.0	0.0	0.34	0.81	SPINT3	chr20	protein_coding	serine peptidase inhibitor, Kunitz type, 3
ENSG00000135638.13	0.0	0.0	0.0	0.16	EMX1	chr2	protein_coding	empty spiracles homeobox 1
ENSG00000185710.9	0.0	0.13	0.02	0.05	SMG1P4	chr16	transcribed_unprocessed_pseudogene	SMG1 pseudogene 4
ENSG00000208033.1	0.0	0.0	0.0	3.26	MIR609	chr10	miRNA	microRNA 609
ENSG00000254673.1	3.43	4.14	0.26	0.25	RP11-598P20.5	chr8	protein_coding	--
ENSG00000248136.1	0.0	0.0	0.61	0.0	MTND6P8	chr2	unprocessed_pseudogene	MT-ND6 pseudogene 8
ENSG00000100603.13	7.14	7.77	0.46	0.21	SNW1	chr14	protein_coding	SNW domain containing 1
ENSG00000165480.15	0.0	3.54	0.11	0.08	SKA3	chr13	protein_coding	spindle and kinetochore associated complex subunit 3
ENSG00000261014.1	0.0	1.46	0.18	0.17	RP11-370P15.2	chr16	lincRNA	--
ENSG00000223861.1	0.0	2.61	0.65	1.41	RP11-74C1.2	chr1	processed_pseudogene	--
ENSG00000254209.1	0.0	0.0	0.19	0.19	RP11-3G20.1	chr8	lincRNA	--
ENSG00000009413.15	3.75	3.04	0.77	0.87	REV3L	chr6	protein_coding	REV3-like, polymerase (DNA directed), zeta, catalytic subunit
ENSG00000227001.3	0.0	1.95	0.0	0.12	NBPF2P	chr1	unprocessed_pseudogene	neuroblastoma breakpoint family, member 2, pseudogene
ENSG00000224186.8	0.17	0.0	0.22	0.28	C5orf66	chr5	antisense	chromosome 5 open reading frame 66
ENSG00000184988.8	0.65	1.57	0.46	0.49	TMEM106A	chr17	protein_coding	transmembrane protein 106A
ENSG00000260326.1	0.0	0.0	0.1	0.0	PHBP21	chr16	processed_pseudogene	prohibitin pseudogene 21
ENSG00000258895.1	0.0	0.0	0.31	0.0	CTD-2643K12.1	chr15	processed_pseudogene	--
ENSG00000261118.1	0.0	0.0	0.23	0.22	RP11-104N10.1	chr16	antisense	--
ENSG00000249199.1	0.0	9.06	3.92	3.26	CTD-2139B15.5	chr5	lincRNA	--
ENSG00000225217.1	0.0	0.0	0.08	0.12	HSPA7	chr1	unprocessed_pseudogene	heat shock 70kDa protein 7 (HSP70B)
ENSG00000087274.16	3.08	2.44	0.25	0.31	ADD1	chr4	protein_coding	adducin 1 (alpha)
ENSG00000251569.1	0.0	0.33	0.04	0.16	RP11-724O16.1	chr2	protein_coding	--
ENSG00000269711.1	4.81	2.49	0.51	0.0	CTD-3214H19.16	chr19	protein_coding	--
ENSG00000280409.1	0.0	0.0	0.38	0.29	LINC01101	chr2	TEC	long intergenic non-protein coding RNA 1101
ENSG00000226996.5	0.0	0.0	0.19	0.0	AP000477.3	chr21	lincRNA	--
ENSG00000173976.15	0.0	0.0	0.2	0.1	RAX2	chr19	protein_coding	retina and anterior neural fold homeobox 2
ENSG00000123405.13	0.45	0.0	0.44	0.66	NFE2	chr12	protein_coding	nuclear factor, erythroid 2
ENSG00000094880.10	2.09	1.52	0.17	0.22	CDC23	chr5	protein_coding	cell division cycle 23
ENSG00000174175.16	0.0	0.0	0.24	0.37	SELP	chr1	protein_coding	selectin P (granule membrane protein 140kDa, antigen CD62)
ENSG00000106624.8	0.5	0.15	0.32	0.34	AEBP1	chr7	protein_coding	AE binding protein 1
ENSG00000273712.1	0.0	0.0	0.88	0.0	RP5-874C20.7	chr6	processed_pseudogene	--
ENSG00000277351.1	0.0	0.0	0.13	0.0	RP11-325L12.6	chr15	antisense	--
ENSG00000259813.1	0.0	0.0	0.38	0.0	RP5-1142A6.5	chr16	antisense	--
ENSG00000197467.13	0.0	0.0	0.44	0.25	COL13A1	chr10	protein_coding	collagen, type XIII, alpha 1
ENSG00000163626.16	0.31	0.38	0.16	0.07	COX18	chr4	protein_coding	COX18 cytochrome c oxidase assembly factor
ENSG00000213956.4	0.0	0.0	0.5	0.0	RP11-269M20.1	chr5	processed_pseudogene	--
ENSG00000266960.1	0.0	0.0	0.0	0.15	FAM106DP	chr17	unprocessed_pseudogene	family with sequence similarity 106, member D, pseudogene
ENSG00000111775.2	14.0	16.92	0.28	1.08	COX6A1	chr12	protein_coding	cytochrome c oxidase subunit VIa polypeptide 1
ENSG00000270711.1	2.6	0.0	0.39	0.38	RP11-46A10.8	chr1	processed_pseudogene	--
ENSG00000270689.1	0.0	0.0	1.56	1.2	BUD13P1	chr11	processed_pseudogene	BUD13 homolog (S. cerevisiae) pseudogene 1
ENSG00000265675.2	0.0	0.0	0.0	0.52	RN7SL708P	chr19	misc_RNA	RNA, 7SL, cytoplasmic 708, pseudogene
ENSG00000248787.1	0.0	0.0	0.0	0.18	RP11-666A20.4	chr3	lincRNA	--
ENSG00000171962.17	1.64	0.0	0.43	0.3	LRRC48	chr17	protein_coding	leucine rich repeat containing 48
ENSG00000259318.1	0.0	0.0	0.27	0.0	RP11-454L9.2	chr14	processed_pseudogene	--
ENSG00000258491.2	0.0	0.0	0.27	0.13	ZFP64P1	chr14	processed_pseudogene	ZFP64 zinc finger protein pseudogene 1
ENSG00000133106.14	0.0	0.41	0.15	0.22	EPSTI1	chr13	protein_coding	epithelial stromal interaction 1 (breast)
ENSG00000243081.2	0.0	0.41	0.31	0.25	RP11-231E6.1	chr3	lincRNA	--
ENSG00000168874.12	0.0	0.0	0.33	0.06	ATOH8	chr2	protein_coding	atonal homolog 8 (Drosophila)
ENSG00000255428.1	0.0	0.0	0.86	0.51	RP11-794P6.1	chr11	sense_intronic	--
ENSG00000259428.1	0.0	0.0	0.82	0.27	HMGB3P26	chr14	processed_pseudogene	high mobility group box 3 pseudogene 26
ENSG00000242536.1	0.0	0.0	0.56	0.32	RP11-290K4.2	chr3	lincRNA	--
ENSG00000131323.14	2.4	1.41	0.35	0.24	TRAF3	chr14	protein_coding	TNF receptor-associated factor 3
ENSG00000271774.1	0.0	0.0	0.22	0.43	RP4-678D15.1	chr20	antisense	--
ENSG00000279713.1	0.0	0.0	0.0	0.04	CTD-3035K23.3	chr17	TEC	--
ENSG00000105993.14	4.62	2.12	0.12	0.28	DNAJB6	chr7	protein_coding	DnaJ (Hsp40) homolog, subfamily B, member 6
ENSG00000112195.8	0.65	0.39	0.29	0.47	TREML2	chr6	protein_coding	triggering receptor expressed on myeloid cells-like 2
ENSG00000107959.15	2.35	4.69	0.25	0.04	PITRM1	chr10	protein_coding	pitrilysin metallopeptidase 1
ENSG00000228935.1	0.0	0.0	0.23	0.34	RP11-189G24.2	chr20	processed_pseudogene	--
ENSG00000166589.12	0.0	0.0	0.19	0.18	CDH16	chr16	protein_coding	cadherin 16, KSP-cadherin
ENSG00000268975.1	0.0	1.58	0.26	0.25	MIA-RAB4B	chr19	protein_coding	MIA-RAB4B readthrough (NMD candidate)
ENSG00000237886.1	2.94	3.56	0.15	0.43	LINC01573	chr9	antisense	long intergenic non-protein coding RNA 1573
ENSG00000184459.8	0.0	0.0	0.11	0.1	BPIFC	chr22	protein_coding	BPI fold containing family C
ENSG00000025293.15	6.31	6.97	0.74	0.59	PHF20	chr20	protein_coding	PHD finger protein 20
ENSG00000105229.6	2.87	3.47	0.23	0.34	PIAS4	chr19	protein_coding	protein inhibitor of activated STAT, 4
ENSG00000070950.9	1.9	2.52	0.18	0.2	RAD18	chr3	protein_coding	RAD18 E3 ubiquitin protein ligase
ENSG00000006016.10	0.3	0.0	0.18	0.04	CRLF1	chr19	protein_coding	cytokine receptor-like factor 1
ENSG00000260803.1	0.0	0.83	0.31	0.0	Z84812.4	chr16	processed_transcript	--
ENSG00000252510.1	4.27	0.0	0.0	0.0	RNA5SP55	chr1	rRNA	RNA, 5S ribosomal pseudogene 55
ENSG00000178096.8	1.47	1.33	0.49	0.85	BOLA1	chr1	protein_coding	bolA family member 1
ENSG00000198898.12	1.43	0.46	0.26	0.46	CAPZA2	chr7	protein_coding	capping protein (actin filament) muscle Z-line, alpha 2
ENSG00000278272.1	5.19	3.14	0.19	0.0	HIST1H3C	chr6	protein_coding	histone cluster 1, H3c
ENSG00000276747.1	0.0	0.0	0.2	0.1	PADI6	chr1	protein_coding	peptidyl arginine deiminase, type VI
ENSG00000188636.3	1.36	2.94	0.32	0.2	LDOC1L	chr22	protein_coding	leucine zipper, down-regulated in cancer 1-like
ENSG00000234907.1	0.0	0.0	1.02	0.0	RP11-415H23.4	chr9	processed_pseudogene	--
ENSG00000259205.2	2.38	4.6	0.28	0.62	PRKXP1	chr15	processed_pseudogene	protein kinase, X-linked, pseudogene 1
ENSG00000107902.13	1.18	0.0	0.09	0.21	LHPP	chr10	protein_coding	phospholysine phosphohistidine inorganic pyrophosphate phosphatase
ENSG00000237130.1	0.0	0.0	0.43	0.42	MRPS6P2	chr1	processed_pseudogene	mitochondrial ribosomal protein S6 pseudogene 2
ENSG00000254469.7	0.47	2.56	0.7	0.89	RP11-849H4.2	chr11	protein_coding	--
ENSG00000137078.8	0.0	0.0	0.06	0.0	SIT1	chr9	protein_coding	signaling threshold regulating transmembrane adaptor 1
ENSG00000183208.12	0.0	0.12	0.28	0.35	GDPGP1	chr15	protein_coding	GDP-D-glucose phosphorylase 1
ENSG00000187812.12	0.0	0.0	0.49	0.29	RP11-24M17.5	chr15	transcribed_unprocessed_pseudogene	--
ENSG00000167157.10	0.81	0.0	0.12	0.0	PRRX2	chr9	protein_coding	paired related homeobox 2
ENSG00000111196.9	4.62	1.86	0.14	0.28	MAGOHB	chr12	protein_coding	mago-nashi homolog B (Drosophila)
ENSG00000171487.14	0.0	0.0	0.28	0.27	NLRP5	chr19	protein_coding	NLR family, pyrin domain containing 5
ENSG00000260625.2	0.0	0.0	0.24	0.0	RP11-452L6.7	chr16	antisense	--
ENSG00000165953.9	0.0	0.0	0.18	0.31	SERPINA12	chr14	protein_coding	serpin peptidase inhibitor, clade A (alpha-1 antiproteinase, antitrypsin), member 12
ENSG00000264546.1	0.0	0.76	0.09	0.0	RP11-464D20.6	chr17	sense_intronic	--
ENSG00000260505.1	0.0	0.0	0.19	0.0	RP11-410C4.5	chr1	lincRNA	--
ENSG00000240521.1	0.0	0.0	0.28	0.27	RP11-680B3.2	chr3	antisense	--
ENSG00000225334.1	0.0	0.0	0.0	0.18	RP11-449J1.1	chr1	antisense	--
ENSG00000163481.7	2.51	2.36	0.08	0.2	RNF25	chr2	protein_coding	ring finger protein 25
ENSG00000257359.1	0.0	0.0	0.84	0.27	RP11-780K2.1	chr12	antisense	--
ENSG00000087077.11	20.52	13.48	0.87	1.07	TRIP6	chr7	protein_coding	thyroid hormone receptor interactor 6
ENSG00000222791.1	0.0	0.0	0.0	0.8	RNU6-67P	chr13	snRNA	RNA, U6 small nuclear 67, pseudogene
ENSG00000164530.13	0.0	0.0	0.17	0.13	PI16	chr6	protein_coding	peptidase inhibitor 16
ENSG00000160785.13	3.79	3.0	0.48	0.4	SLC25A44	chr1	protein_coding	solute carrier family 25, member 44
ENSG00000234592.1	0.0	0.39	0.44	0.0	RP11-41L14.1	chrX	processed_pseudogene	--
ENSG00000115165.9	0.0	0.0	0.07	0.07	CYTIP	chr2	protein_coding	cytohesin 1 interacting protein
ENSG00000104549.11	9.16	11.08	0.86	0.39	SQLE	chr8	protein_coding	squalene epoxidase
ENSG00000229628.1	0.0	0.0	0.6	0.29	AC073115.7	chr7	lincRNA	--
ENSG00000273674.4	0.22	0.81	0.17	0.26	CTD-2378E12.1	chr15	lincRNA	--
ENSG00000183607.9	0.0	0.0	0.0	0.05	GKN2	chr2	protein_coding	gastrokine 2
ENSG00000255201.1	0.0	0.0	0.6	0.29	RP11-350N15.4	chr8	antisense	--
ENSG00000277721.1	0.0	0.0	0.31	0.0	Metazoa_SRP	chrX	misc_RNA	--
ENSG00000204700.4	0.0	1.01	0.19	0.24	OR2J2	chr6	protein_coding	olfactory receptor, family 2, subfamily J, member 2
ENSG00000147324.10	3.0	3.22	0.4	0.35	MFHAS1	chr8	protein_coding	malignant fibrous histiocytoma amplified sequence 1
ENSG00000214970.8	0.0	0.0	0.13	0.13	CTC-297N7.7	chr17	antisense	--
ENSG00000204469.12	41.24	40.42	1.27	1.0	PRRC2A	chr6	protein_coding	proline-rich coiled-coil 2A
ENSG00000180279.5	0.0	0.0	0.34	0.08	MGC45922	chr19	lincRNA	--
ENSG00000205057.4	0.0	0.0	0.7	1.13	CLLU1OS	chr12	protein_coding	chronic lymphocytic leukemia up-regulated 1 opposite strand
ENSG00000172264.16	0.49	0.95	0.25	0.19	MACROD2	chr20	protein_coding	MACRO domain containing 2
ENSG00000102053.12	0.0	0.0	0.13	0.17	ZC3H12B	chrX	protein_coding	zinc finger CCCH-type containing 12B
ENSG00000185129.5	0.97	1.46	0.13	0.11	PURA	chr5	protein_coding	purine-rich element binding protein A
ENSG00000231888.1	0.0	0.0	0.23	0.0	MTND5P15	chr3	processed_pseudogene	MT-ND5 pseudogene 15
ENSG00000260345.1	0.0	0.0	0.54	0.78	AC009052.12	chr16	processed_transcript	--
ENSG00000229313.1	0.0	0.0	0.0	0.27	RP3-425P12.5	chr6	antisense	--
ENSG00000166401.13	0.0	0.0	0.16	0.04	SERPINB8	chr18	protein_coding	serpin peptidase inhibitor, clade B (ovalbumin), member 8
ENSG00000279474.1	0.0	2.98	0.22	0.04	CTD-2286N8.1	chr18	TEC	--
ENSG00000276789.1	0.0	0.0	0.41	0.9	RP11-1081L13.5	chr11	processed_pseudogene	--
ENSG00000205212.3	0.38	0.0	0.28	0.44	CCDC144NL	chr17	protein_coding	coiled-coil domain containing 144 family, N-terminal like
ENSG00000135960.9	0.0	0.0	0.29	0.26	EDAR	chr2	protein_coding	ectodysplasin A receptor
ENSG00000129103.17	4.24	3.78	0.3	0.32	SUMF2	chr7	protein_coding	sulfatase modifying factor 2
ENSG00000169679.14	6.01	5.31	0.44	0.09	BUB1	chr2	protein_coding	BUB1 mitotic checkpoint serine/threonine kinase
ENSG00000272034.1	11.73	0.0	0.0	0.0	SNORD14A	chr11	snoRNA	small nucleolar RNA, C/D box 14A
ENSG00000200972.1	0.0	62.28	0.0	0.0	RNU5A-8P	chr1	snRNA	RNA, U5A small nuclear 8, pseudogene
ENSG00000008710.17	1.59	2.6	0.14	0.04	PKD1	chr16	protein_coding	polycystic kidney disease 1 (autosomal dominant)
ENSG00000267642.1	0.0	0.0	0.06	0.25	RP11-258B16.1	chr18	lincRNA	--
ENSG00000231054.1	0.0	0.0	0.43	0.0	AC009236.2	chr2	lincRNA	--
ENSG00000179091.4	6.89	13.01	0.97	0.37	CYC1	chr8	protein_coding	cytochrome c-1
ENSG00000256071.1	0.0	0.0	0.0	0.14	RP11-465L8.1	chr12	antisense	--
ENSG00000265872.1	0.0	0.0	2.05	0.0	MIR3689A	chr9	miRNA	microRNA 3689a
ENSG00000148248.13	17.91	15.96	0.96	0.62	SURF4	chr9	protein_coding	surfeit 4
ENSG00000281593.1	3.21	0.0	0.12	0.46	GS1-114I9.3	chr7	protein_coding	--
ENSG00000271195.1	0.0	0.0	0.72	1.04	RP11-162I7.2	chr15	processed_pseudogene	--
ENSG00000221869.4	1.96	1.78	0.07	0.11	CEBPD	chr8	protein_coding	CCAAT/enhancer binding protein (C/EBP), delta
ENSG00000211751.7	0.0	0.0	0.0	0.31	TRBV25-1	chr7	TR_C_gene	T cell receptor beta variable 25-1
ENSG00000255400.1	0.0	0.0	0.58	0.28	RP13-631K18.5	chr11	lincRNA	--
ENSG00000213081.3	0.0	0.0	0.0	0.1	AC012362.3	chr2	processed_pseudogene	--
ENSG00000239961.2	0.0	0.0	0.08	0.04	LILRA4	chr19	protein_coding	leukocyte immunoglobulin-like receptor, subfamily A (with TM domain), member 4
ENSG00000131845.14	0.12	0.0	0.12	0.2	ZNF304	chr19	protein_coding	zinc finger protein 304
ENSG00000227972.1	0.0	0.0	0.14	0.34	PRKRIRP3	chr10	processed_pseudogene	protein-kinase, interferon-inducible double stranded RNA dependent inhibitor, repressor of (P58 repressor) pseudogene 3
ENSG00000229262.1	0.0	0.0	0.2	0.0	RP4-726N1.2	chr20	antisense	--
ENSG00000275965.1	0.0	0.0	0.44	0.43	RP11-386M24.10	chr15	antisense	--
ENSG00000166173.10	0.34	0.27	0.27	0.44	LARP6	chr15	protein_coding	La ribonucleoprotein domain family, member 6
ENSG00000233571.1	0.0	0.0	0.3	0.0	RP11-545D19.1	chrX	lincRNA	--
ENSG00000249112.1	0.0	0.0	0.1	0.09	RP11-43D2.2	chr5	antisense	--
ENSG00000214160.9	6.9	3.71	0.46	0.45	ALG3	chr3	protein_coding	ALG3, alpha-1,3- mannosyltransferase
ENSG00000254565.1	0.0	0.0	0.23	0.15	MTND2P26	chr11	processed_pseudogene	MT-ND2 pseudogene 26
ENSG00000277357.1	0.0	0.0	0.1	0.38	NPAP1P7	chr9	processed_pseudogene	nuclear pore associated protein 1 pseudogene 7
ENSG00000228779.1	0.0	0.0	0.0	0.19	Z69666.2	chr16	antisense	--
ENSG00000175646.3	0.0	0.0	0.38	0.91	PRM1	chr16	protein_coding	protamine 1
ENSG00000214788.2	0.0	0.0	0.44	0.18	OOSP1	chr11	unitary_pseudogene	oocyte secreted protein 1, pseudogene
ENSG00000228997.1	0.0	0.0	0.0	0.35	RP1-186E20.1	chr10	processed_pseudogene	--
ENSG00000234806.1	0.0	0.0	0.73	0.71	RP11-9E13.4	chr10	processed_pseudogene	--
ENSG00000234504.2	0.0	0.0	0.5	0.21	RP11-285G1.2	chr10	antisense	--
ENSG00000232512.6	0.0	0.0	0.12	0.11	AP000233.2	chr21	lincRNA	--
ENSG00000153044.9	0.77	0.0	0.17	0.06	CENPH	chr5	protein_coding	centromere protein H
ENSG00000107105.14	0.0	0.0	0.02	0.12	ELAVL2	chr9	protein_coding	ELAV like neuron-specific RNA binding protein 2
ENSG00000179163.11	0.0	0.0	0.16	0.45	FUCA1	chr1	protein_coding	fucosidase, alpha-L- 1, tissue
ENSG00000236714.1	0.24	0.0	0.04	0.03	AC005592.1	chr5	lincRNA	--
ENSG00000259239.1	0.0	0.0	0.22	0.0	RP11-521C20.1	chr15	processed_pseudogene	--
ENSG00000177138.15	0.22	0.0	0.03	0.16	FAM9B	chrX	protein_coding	family with sequence similarity 9, member B
ENSG00000183378.11	0.0	0.34	0.33	0.24	OVCH2	chr11	protein_coding	ovochymase 2 (gene/pseudogene)
ENSG00000270255.1	0.0	0.0	1.23	0.48	RP11-420B22.2	chr8	processed_pseudogene	--
ENSG00000229946.2	0.0	0.0	0.0	0.16	B3GNT2P1	chrX	processed_pseudogene	UDP-GlcNAc:betaGal beta-1,3-N-acetylglucosaminyltransferase 2 pseudogene 1
ENSG00000213412.3	26.64	27.61	1.28	1.1	HNRNPA1P33	chr10	processed_pseudogene	heterogeneous nuclear ribonucleoprotein A1 pseudogene 33
ENSG00000177294.6	0.0	0.0	0.33	0.78	FBXO39	chr17	protein_coding	F-box protein 39
ENSG00000257270.1	0.0	0.0	0.36	0.7	RP11-521B24.5	chr14	antisense	--
ENSG00000111667.13	8.56	4.46	0.45	0.46	USP5	chr12	protein_coding	ubiquitin specific peptidase 5 (isopeptidase T)
ENSG00000256739.1	0.0	0.0	0.43	0.55	RP11-45F15.1	chr11	antisense	--
ENSG00000279694.1	0.0	0.0	0.13	0.18	RP11-5O23.2	chr15	TEC	--
ENSG00000237338.1	0.0	0.0	0.0	0.31	FTCD-AS1	chr21	antisense	FTCD antisense RNA 1
ENSG00000117411.16	4.17	7.02	0.0	0.08	B4GALT2	chr1	protein_coding	UDP-Gal:betaGlcNAc beta 1,4- galactosyltransferase, polypeptide 2
ENSG00000200218.1	9.98	0.0	0.75	0.72	RNU6-697P	chr10	snRNA	RNA, U6 small nuclear 697, pseudogene
ENSG00000278919.1	0.0	0.3	0.44	0.43	AP006285.2	chr11	protein_coding	--
ENSG00000164715.5	8.17	6.49	0.49	0.35	LMTK2	chr7	protein_coding	lemur tyrosine kinase 2
ENSG00000261045.2	0.0	0.0	0.58	0.0	RP11-673P17.4	chr16	lincRNA	--
ENSG00000264007.1	0.0	0.0	0.0	0.12	RP11-68I3.10	chr17	sense_intronic	--
ENSG00000248816.1	0.0	0.0	0.31	0.3	RP11-18D7.3	chr4	antisense	--
ENSG00000244122.2	0.0	0.0	0.0	0.1	UGT1A7	chr2	protein_coding	UDP glucuronosyltransferase 1 family, polypeptide A7
ENSG00000207002.1	0.0	0.0	0.0	1.18	SNORA5	chr3	snoRNA	--
ENSG00000261399.1	0.0	0.0	1.37	1.32	LA16c-329F2.1	chr16	antisense	--
ENSG00000166743.9	0.49	0.0	0.44	0.5	ACSM1	chr16	protein_coding	acyl-CoA synthetase medium-chain family member 1
ENSG00000165671.18	4.21	4.28	0.44	0.38	NSD1	chr5	protein_coding	nuclear receptor binding SET domain protein 1
ENSG00000268797.1	0.0	0.0	0.69	0.54	CTC-490E21.12	chr19	protein_coding	--
ENSG00000186184.15	1.36	0.82	0.25	0.15	POLR1D	chr13	protein_coding	polymerase (RNA) I polypeptide D, 16kDa
ENSG00000252794.1	0.0	0.0	1.0	1.3	RN7SKP60	chr5	misc_RNA	RNA, 7SK small nuclear pseudogene 60
ENSG00000254064.1	0.0	0.0	0.16	0.9	CTD-2530N21.4	chr8	antisense	--
ENSG00000158773.14	5.23	1.41	0.7	0.63	USF1	chr1	protein_coding	upstream transcription factor 1
ENSG00000266614.1	0.0	0.0	0.0	0.67	RP11-94B19.4	chr18	lincRNA	--
ENSG00000257831.1	0.0	0.0	0.25	0.0	RP11-596D21.1	chr14	antisense	--
ENSG00000258202.1	0.0	0.0	0.0	0.37	RP11-776A13.2	chr12	unprocessed_pseudogene	--
ENSG00000177614.9	0.1	0.0	0.39	0.37	PGBD5	chr1	protein_coding	piggyBac transposable element derived 5
ENSG00000080561.13	0.37	0.45	0.17	0.11	MID2	chrX	protein_coding	midline 2
ENSG00000279071.1	0.58	0.0	0.44	0.3	RP11-83B20.3	chr12	TEC	--
ENSG00000263986.1	0.0	0.0	0.32	0.61	RP11-746M1.1	chr17	antisense	--
ENSG00000275410.4	1.79	1.95	0.38	0.23	HNF1B	chr17	protein_coding	HNF1 homeobox B
ENSG00000175745.11	9.58	7.78	0.28	0.04	NR2F1	chr5	protein_coding	nuclear receptor subfamily 2, group F, member 1
ENSG00000200345.2	9.98	6.03	0.0	0.72	RNU6-485P	chr12	snRNA	RNA, U6 small nuclear 485, pseudogene
ENSG00000230772.1	0.0	0.0	0.29	0.0	VN1R108P	chr20	unprocessed_pseudogene	vomeronasal 1 receptor 108 pseudogene
ENSG00000265521.1	0.0	0.0	0.0	0.99	MIR5697	chr1	miRNA	microRNA 5697
ENSG00000236274.1	0.0	0.0	0.0	0.08	RP4-728D4.3	chr1	processed_pseudogene	--
ENSG00000260619.1	0.65	0.0	0.23	0.38	RP11-775C24.3	chr15	lincRNA	--
ENSG00000202175.1	0.0	0.0	0.0	3.34	RNA5SP128	chr3	rRNA	RNA, 5S ribosomal pseudogene 128
ENSG00000135636.13	0.3	0.54	0.47	0.38	DYSF	chr2	protein_coding	dysferlin
ENSG00000271717.1	0.0	0.0	0.0	0.22	CTD-3020H12.4	chr19	antisense	--
ENSG00000248572.5	0.0	0.0	0.86	0.0	EGFLAM-AS2	chr5	antisense	EGFLAM antisense RNA 2
ENSG00000127554.12	4.7	1.89	0.64	0.52	GFER	chr16	protein_coding	growth factor, augmenter of liver regeneration
ENSG00000273036.2	3.6	1.7	0.63	0.29	FAM95C	chr9	lincRNA	family with sequence similarity 95, member C
ENSG00000138172.10	0.0	0.66	0.29	0.52	CALHM2	chr10	protein_coding	calcium homeostasis modulator 2
ENSG00000165533.18	1.06	0.47	0.2	0.17	TTC8	chr14	protein_coding	tetratricopeptide repeat domain 8
ENSG00000166803.10	2.12	0.57	0.21	0.07	KIAA0101	chr15	protein_coding	KIAA0101
ENSG00000159182.4	0.0	0.0	0.21	0.0	PRAC1	chr17	protein_coding	prostate cancer susceptibility candidate 1
ENSG00000179930.5	0.0	0.0	0.2	0.32	ZNF648	chr1	protein_coding	zinc finger protein 648
ENSG00000251435.1	0.0	0.0	0.0	0.14	C1GALT1P2	chr5	processed_pseudogene	ore 1 synthase, glycoprotein-N-acetylgalactosamine 3-beta-galactosyltransferase 1 pseudogene 2
ENSG00000186998.15	0.0	0.0	0.11	0.03	EMID1	chr22	protein_coding	EMI domain containing 1
ENSG00000168405.14	0.0	0.0	0.43	0.64	CMAHP	chr6	unitary_pseudogene	cytidine monophospho-N-acetylneuraminic acid hydroxylase, pseudogene
ENSG00000148356.13	6.65	10.29	0.39	0.72	LRSAM1	chr9	protein_coding	leucine rich repeat and sterile alpha motif containing 1
ENSG00000202198.1	137.05	224.23	24.14	21.28	RN7SK	chr6	misc_RNA	RNA, 7SK small nuclear
ENSG00000184956.15	0.13	0.16	0.68	0.83	MUC6	chr11	protein_coding	mucin 6, oligomeric mucus/gel-forming
ENSG00000233211.2	0.0	0.0	0.47	0.0	GRPEL2P1	chr13	processed_pseudogene	GrpE-like 2, mitochondrial (E. coli) pseudogene 1
ENSG00000231467.2	0.0	0.0	0.0	0.33	RP5-1170K4.7	chr22	antisense	--
ENSG00000100401.19	26.96	31.23	0.76	0.72	RANGAP1	chr22	protein_coding	Ran GTPase activating protein 1
ENSG00000263529.2	0.0	0.0	0.0	0.51	RN7SL122P	chr1	misc_RNA	RNA, 7SL, cytoplasmic 122, pseudogene
ENSG00000244538.1	0.0	0.0	0.0	0.3	RP11-10G12.1	chr4	processed_pseudogene	--
ENSG00000248600.1	0.0	0.0	0.26	0.51	CTD-2308B18.4	chr5	lincRNA	--
ENSG00000126266.3	0.23	0.28	0.0	0.13	FFAR1	chr19	protein_coding	free fatty acid receptor 1
ENSG00000267504.1	0.0	0.0	0.29	0.49	RP11-845C23.2	chr18	sense_intronic	--
ENSG00000129083.12	5.3	6.04	0.41	0.22	COPB1	chr11	protein_coding	coatomer protein complex, subunit beta 1
ENSG00000144036.14	3.11	2.55	0.29	0.27	EXOC6B	chr2	protein_coding	exocyst complex component 6B
ENSG00000229985.2	0.0	0.0	0.45	0.44	RP11-40H20.5	chr1	processed_pseudogene	--
ENSG00000078967.12	1.56	0.29	0.58	0.3	UBE2D4	chr7	protein_coding	ubiquitin-conjugating enzyme E2D 4 (putative)
ENSG00000104976.11	1.94	0.39	0.05	0.38	SNAPC2	chr19	protein_coding	small nuclear RNA activating complex, polypeptide 2, 45kDa
ENSG00000251371.1	0.99	0.0	0.3	0.43	CTD-2318H23.1	chr5	lincRNA	--
ENSG00000223634.1	0.0	0.0	0.0	0.15	AC012506.3	chr2	lincRNA	--
ENSG00000170089.15	0.3	0.0	0.0	0.04	RP11-423H2.1	chr5	transcribed_unprocessed_pseudogene	--
ENSG00000214604.3	0.0	0.0	0.0	0.19	NPM1P36	chr6	processed_pseudogene	nucleophosmin 1 (nucleolar phosphoprotein B23, numatrin) pseudogene 36
ENSG00000075043.17	0.0	0.2	0.22	0.29	KCNQ2	chr20	protein_coding	potassium channel, voltage gated KQT-like subfamily Q, member 2
ENSG00000238882.1	0.0	0.0	0.75	0.0	RNU6-329P	chr9	snRNA	RNA, U6 small nuclear 329, pseudogene
ENSG00000112062.10	3.11	5.5	0.27	0.26	MAPK14	chr6	protein_coding	mitogen-activated protein kinase 14
ENSG00000257310.1	0.0	0.95	0.38	0.31	RP11-496I2.2	chr14	lincRNA	--
ENSG00000225938.1	1.32	0.0	0.0	0.19	RP4-575N6.4	chr1	antisense	--
ENSG00000256627.1	0.0	0.0	0.85	0.0	RP11-6B19.3	chr12	processed_pseudogene	--
ENSG00000245748.1	0.25	0.15	0.11	0.14	RP11-367J11.2	chr4	antisense	--
ENSG00000238004.1	0.0	0.0	0.31	0.91	AC009227.3	chr2	lincRNA	--
ENSG00000175701.10	0.0	0.63	0.19	0.57	LINC00116	chr2	protein_coding	long intergenic non-protein coding RNA 116
ENSG00000188032.9	0.0	0.9	0.17	0.11	C19orf67	chr19	protein_coding	chromosome 19 open reading frame 67
ENSG00000257480.1	0.58	0.0	0.7	0.34	MRPL2P1	chr12	processed_pseudogene	mitochondrial ribosomal protein L2 pseudogene 1
ENSG00000215160.2	0.0	0.0	0.24	0.84	OR7E122P	chr3	unprocessed_pseudogene	olfactory receptor, family 7, subfamily E, member 122 pseudogene
ENSG00000068001.13	0.51	0.77	0.08	0.15	HYAL2	chr3	protein_coding	hyaluronoglucosaminidase 2
ENSG00000226758.1	2.1	0.85	1.99	2.24	DISC1-IT1	chr1	sense_intronic	DISC1 intronic transcript 1
ENSG00000269894.1	9.65	0.0	0.0	0.84	RP11-1020A11.1	chr3	sense_intronic	--
ENSG00000213411.2	1.77	2.49	0.31	0.38	RBM22P2	chr13	processed_pseudogene	RNA binding motif protein 22 pseudogene 2
ENSG00000250306.1	0.0	0.0	0.0	0.49	CTC-498M16.3	chr5	processed_pseudogene	--
ENSG00000223358.5	0.0	0.0	0.45	0.33	EHHADH-AS1	chr3	antisense	EHHADH antisense RNA 1
ENSG00000227743.1	0.0	0.0	0.0	0.2	RP4-745K6.1	chr7	lincRNA	--
ENSG00000166025.17	9.61	8.96	0.61	0.68	AMOTL1	chr11	protein_coding	angiomotin like 1
ENSG00000230797.2	3.7	2.12	0.15	0.25	YY2	chrX	protein_coding	YY2 transcription factor
ENSG00000197991.11	0.0	0.0	0.03	0.04	PCDH20	chr13	protein_coding	protocadherin 20
ENSG00000143375.14	3.14	2.41	0.72	0.62	CGN	chr1	protein_coding	cingulin
ENSG00000229800.1	0.0	0.0	0.1	0.2	ATP8A2P2	chr13	processed_pseudogene	ATPase, aminophospholipid transporter, class I, type 8A, member 2 pseudogene 2
ENSG00000161328.10	0.0	0.47	0.14	0.11	LRRC56	chr11	protein_coding	leucine rich repeat containing 56
ENSG00000258116.1	0.0	0.0	1.17	0.33	RP11-493L12.6	chr12	processed_pseudogene	--
ENSG00000264196.1	0.0	0.0	0.26	0.74	RP11-171G2.1	chr17	antisense	--
ENSG00000125851.9	0.0	0.0	0.14	0.2	PCSK2	chr20	protein_coding	proprotein convertase subtilisin/kexin type 2
ENSG00000254100.1	0.0	0.0	1.19	0.72	RP11-675F6.4	chr8	lincRNA	--
ENSG00000211683.3	0.0	0.59	0.0	0.36	KB-1572G7.3	chr22	processed_transcript	--
ENSG00000229057.1	0.0	0.0	0.65	0.0	RPS3AP54	chr9	processed_pseudogene	ribosomal protein S3a pseudogene 54
ENSG00000204569.9	21.94	13.41	0.81	0.46	PPP1R10	chr6	protein_coding	protein phosphatase 1, regulatory subunit 10
ENSG00000261396.1	1.01	1.22	0.15	0.29	CTD-2012K14.2	chr16	antisense	--
ENSG00000255875.2	0.0	0.73	0.18	0.0	CTD-2102P23.1	chr19	processed_pseudogene	--
ENSG00000163995.18	0.0	0.77	0.25	0.09	ABLIM2	chr4	protein_coding	actin binding LIM protein family, member 2
ENSG00000232294.5	0.0	0.0	0.16	0.47	RP4-715N11.2	chr20	lincRNA	--
ENSG00000235859.5	2.59	3.14	0.71	0.82	AC006978.6	chr7	processed_pseudogene	--
ENSG00000077009.13	0.0	0.0	0.07	0.2	NMRK2	chr19	protein_coding	nicotinamide riboside kinase 2
ENSG00000276476.2	2.21	1.34	0.43	0.35	LINC00540	chr13	lincRNA	long intergenic non-protein coding RNA 540
ENSG00000227210.1	0.0	0.0	0.3	0.14	AC079145.4	chr2	antisense	--
ENSG00000224718.1	0.0	0.0	0.26	0.39	RP11-222A5.1	chr1	lincRNA	--
ENSG00000248669.1	0.0	0.0	0.0	0.86	RP11-489M13.2	chr4	processed_pseudogene	--
ENSG00000203809.5	0.0	0.0	0.0	0.13	LINC00577	chr6	lincRNA	long intergenic non-protein coding RNA 577
ENSG00000225726.1	1.1	2.65	0.82	0.95	AC007000.10	chr7	processed_pseudogene	--
ENSG00000213384.2	0.0	0.0	0.94	0.0	EIF4E2P1	chr20	processed_pseudogene	eukaryotic translation initiation factor 4E family member 2 pseudogene 1
ENSG00000228160.1	0.0	0.0	0.18	0.17	RP13-57D9.3	chrX	lincRNA	--
ENSG00000167644.11	2.03	1.23	0.0	0.0	C19orf33	chr19	protein_coding	chromosome 19 open reading frame 33
ENSG00000129559.12	0.0	2.29	0.07	0.28	NEDD8	chr14	protein_coding	neural precursor cell expressed, developmentally down-regulated 8
ENSG00000243572.1	0.0	0.0	0.17	0.0	RP11-889D3.2	chr3	lincRNA	--
ENSG00000250360.1	0.0	0.0	0.56	0.27	CTD-2089N3.1	chr5	lincRNA	--
ENSG00000267238.1	0.0	0.0	0.0	0.56	AC093074.1	chr19	lincRNA	--
ENSG00000148655.14	0.0	0.0	0.02	0.16	C10orf11	chr10	protein_coding	chromosome 10 open reading frame 11
ENSG00000227350.1	0.0	0.0	0.69	0.17	RP11-438P9.2	chr9	processed_pseudogene	--
ENSG00000174099.10	0.21	0.89	0.31	0.2	MSRB3	chr12	protein_coding	methionine sulfoxide reductase B3
ENSG00000213188.3	0.0	0.0	0.2	0.1	YBX1P4	chr7	processed_pseudogene	Y box binding protein 1 pseudogene 4
ENSG00000250564.1	0.0	0.0	0.48	0.23	RP11-215P8.4	chr5	lincRNA	--
ENSG00000233382.6	0.0	0.0	0.24	0.0	NKAPP1	chrX	transcribed_processed_pseudogene	NFKB activating protein pseudogene 1
ENSG00000214253.8	3.02	6.79	0.58	0.13	FIS1	chr7	protein_coding	fission 1 (mitochondrial outer membrane) homolog (S. cerevisiae)
ENSG00000172551.10	0.0	0.0	0.29	0.14	MUCL1	chr12	protein_coding	mucin-like 1
ENSG00000183734.4	0.0	0.0	0.17	0.08	ASCL2	chr11	protein_coding	achaete-scute family bHLH transcription factor 2
ENSG00000257794.1	0.0	0.0	1.49	1.24	RP11-125N22.4	chr12	processed_pseudogene	--
ENSG00000249743.5	0.0	0.0	0.59	0.66	RP11-60A8.1	chr5	lincRNA	--
ENSG00000261057.1	0.0	0.0	0.0	0.88	LINC00555	chr13	antisense	long intergenic non-protein coding RNA 555
ENSG00000274225.1	0.0	0.0	0.37	0.48	KB-68A7.1	chr21	lincRNA	--
ENSG00000279773.1	0.0	0.0	0.48	0.21	AL050303.10	chr21	TEC	--
ENSG00000258448.1	0.0	0.0	0.31	0.45	RP11-109N23.5	chr14	processed_pseudogene	--
ENSG00000258886.2	0.0	0.0	0.0	0.56	HIGD1AP17	chr14	processed_pseudogene	HIG1 hypoxia inducible domain family, member 1A pseudogene 17
ENSG00000099260.10	0.39	0.48	0.41	0.37	PALMD	chr1	protein_coding	palmdelphin
ENSG00000254195.1	0.0	0.0	0.45	0.0	TPM3P3	chr8	processed_pseudogene	tropomyosin 3 pseudogene 3
ENSG00000234979.1	0.0	1.18	0.29	0.28	CITF22-24E5.1	chr22	antisense	--
ENSG00000213015.8	9.9	7.44	0.68	0.58	ZNF580	chr19	protein_coding	zinc finger protein 580
ENSG00000232352.1	0.0	0.0	0.0	0.23	SEMA3B-AS1	chr3	antisense	SEMA3B antisense RNA 1 (head to head)
ENSG00000230747.1	0.0	0.0	0.32	0.0	AC021188.4	chr2	antisense	--
ENSG00000215375.6	1.04	1.26	0.03	0.15	MYL5	chr4	protein_coding	myosin, light chain 5, regulatory
ENSG00000227355.1	0.0	0.0	0.18	0.18	RP11-162D16.2	chr9	antisense	--
ENSG00000267283.1	2.42	0.0	0.24	0.0	AC005306.3	chr19	processed_transcript	--
ENSG00000279357.1	0.0	0.0	0.31	0.0	RP11-475D10.4	chr16	TEC	--
ENSG00000158669.11	3.81	3.38	0.58	0.38	AGPAT6	chr8	protein_coding	1-acylglycerol-3-phosphate O-acyltransferase 6
ENSG00000261537.1	1.35	0.0	0.6	0.49	RP11-319G9.5	chr16	sense_intronic	--
ENSG00000234872.2	0.0	0.0	0.0	0.4	RP11-467I20.5	chr1	processed_pseudogene	--
ENSG00000088986.10	18.0	20.18	0.33	0.45	DYNLL1	chr12	protein_coding	dynein, light chain, LC8-type 1
ENSG00000205927.4	0.0	0.0	0.1	0.3	OLIG2	chr21	protein_coding	oligodendrocyte lineage transcription factor 2
ENSG00000249516.1	0.0	0.0	0.28	0.27	CTD-2201E18.2	chr5	processed_pseudogene	--
ENSG00000167165.18	0.0	0.0	0.11	0.0	UGT1A6	chr2	protein_coding	UDP glucuronosyltransferase 1 family, polypeptide A6
ENSG00000013441.15	8.85	5.48	0.23	0.16	CLK1	chr2	protein_coding	CDC-like kinase 1
ENSG00000198843.12	0.53	0.8	0.06	0.06	SELT	chr3	protein_coding	--
ENSG00000118004.17	0.0	0.0	0.34	0.15	COLEC11	chr2	protein_coding	collectin sub-family member 11
ENSG00000243954.3	0.0	0.0	0.8	0.26	RN7SL743P	chr16	misc_RNA	RNA, 7SL, cytoplasmic 743, pseudogene
ENSG00000271745.1	0.0	0.0	1.86	0.0	AC093668.2	chr7	miRNA	--
ENSG00000225984.1	0.0	0.0	1.15	0.37	HMGB1P26	chr1	processed_pseudogene	high mobility group box 1 pseudogene 26
ENSG00000144579.7	1.92	2.79	0.0	0.03	CTDSP1	chr2	protein_coding	CTD (carboxy-terminal domain, RNA polymerase II, polypeptide A) small phosphatase 1
ENSG00000211662.2	0.0	0.0	0.13	0.26	IGLV3-21	chr22	IG_V_gene	immunoglobulin lambda variable 3-21
ENSG00000215325.4	0.0	0.0	0.26	0.62	ASS1P10	chr5	processed_pseudogene	argininosuccinate synthetase 1 pseudogene 10
ENSG00000226240.1	0.0	0.0	0.0	0.11	LINC00381	chr13	lincRNA	long intergenic non-protein coding RNA 381
ENSG00000169814.12	0.59	0.48	0.21	0.17	BTD	chr3	protein_coding	biotinidase
ENSG00000185372.2	0.0	0.0	0.34	0.08	OR2V1	chr5	protein_coding	olfactory receptor, family 2, subfamily V, member 1
ENSG00000186082.9	0.0	0.0	0.96	0.19	KRT18P14	chr11	processed_pseudogene	keratin 18 pseudogene 14
ENSG00000270994.1	0.0	0.0	0.51	0.33	RP11-293B7.1	chr1	processed_pseudogene	--
ENSG00000163618.17	0.08	0.0	0.1	0.14	CADPS	chr3	protein_coding	Ca++-dependent secretion activator
ENSG00000276890.1	0.0	0.0	0.85	0.0	Metazoa_SRP	chr3	misc_RNA	--
ENSG00000229256.1	0.0	0.0	0.37	0.35	ST13P13	chr10	processed_pseudogene	suppression of tumorigenicity 13 (colon carcinoma) (Hsp70 interacting protein) pseudogene 13
ENSG00000271563.1	0.0	0.0	1.12	0.39	HIRAP1	chr10	processed_pseudogene	histone cell cycle regulator pseudogene 1
ENSG00000106714.17	0.08	0.18	0.1	0.14	CNTNAP3	chr9	protein_coding	contactin associated protein-like 3
ENSG00000213400.3	0.0	0.0	0.25	0.0	RPL12P18	chr2	processed_pseudogene	ribosomal protein L12 pseudogene 18
ENSG00000235032.1	0.0	0.0	0.0	1.24	BMP7-AS1	chr20	antisense	BMP7 antisense RNA 1
ENSG00000248165.1	0.0	2.19	0.0	0.13	RP11-44F21.2	chr4	antisense	--
ENSG00000034713.7	0.0	2.37	0.06	0.11	GABARAPL2	chr16	protein_coding	GABA(A) receptor-associated protein-like 2
ENSG00000261402.1	0.0	0.0	0.33	0.22	RP11-378I6.1	chr9	lincRNA	--
ENSG00000232750.2	0.0	0.0	0.93	0.0	RP11-177A2.5	chr1	processed_pseudogene	--
ENSG00000250890.1	0.0	0.0	1.53	0.0	RP5-837O21.8	chr1	unprocessed_pseudogene	--
ENSG00000166326.6	7.41	8.06	0.52	0.55	TRIM44	chr11	protein_coding	tripartite motif containing 44
ENSG00000276093.1	0.0	0.0	0.31	0.45	RP5-1017F8.2	chr20	lincRNA	--
ENSG00000259459.5	0.0	0.0	0.24	0.19	RP11-321G12.1	chr15	lincRNA	--
ENSG00000260274.1	0.75	0.9	0.0	0.22	RP11-817O13.8	chr15	lincRNA	--
ENSG00000184986.10	0.0	0.0	0.1	0.0	TMEM121	chr14	protein_coding	transmembrane protein 121
ENSG00000172339.9	0.28	0.34	0.28	0.31	ALG14	chr1	protein_coding	ALG14, UDP-N-acetylglucosaminyltransferase subunit
ENSG00000253961.1	0.83	0.0	0.37	0.6	RP11-363L24.3	chr8	antisense	--
ENSG00000230753.5	0.0	1.01	1.12	1.21	ZNF341-AS1	chr20	antisense	ZNF341 antisense RNA 1
ENSG00000219409.2	1.34	0.0	0.2	0.98	RP11-106E7.1	chr6	processed_pseudogene	--
ENSG00000166159.10	0.0	0.0	0.24	0.41	LRTM2	chr12	protein_coding	leucine-rich repeats and transmembrane domains 2
ENSG00000257058.1	0.0	0.0	0.0	0.59	RP11-864I4.4	chr11	antisense	--
ENSG00000274351.1	0.0	0.0	0.45	0.12	RP11-203I16.7	chr13	unprocessed_pseudogene	--
ENSG00000274879.1	0.0	0.0	0.45	0.87	RP11-411G2.1	chr12	processed_pseudogene	--
ENSG00000184408.9	0.0	0.0	0.36	0.33	KCND2	chr7	protein_coding	potassium channel, voltage gated Shal related subfamily D, member 2
ENSG00000148346.11	1.02	0.0	0.54	0.52	LCN2	chr9	protein_coding	lipocalin 2
ENSG00000160801.13	0.46	0.0	0.03	0.2	PTH1R	chr3	protein_coding	parathyroid hormone 1 receptor
ENSG00000048707.13	1.67	1.44	0.34	0.32	VPS13D	chr1	protein_coding	vacuolar protein sorting 13 homolog D (S. cerevisiae)
ENSG00000263574.1	0.0	0.0	0.14	0.27	CTD-2532D12.4	chr17	lincRNA	--
ENSG00000226447.1	1.2	0.0	0.18	0.35	RP11-393J16.4	chr10	lincRNA	--
ENSG00000237842.2	0.0	0.0	0.1	0.15	RP11-110J1.2	chr1	processed_pseudogene	--
ENSG00000176978.13	15.78	18.27	0.4	0.44	DPP7	chr9	protein_coding	dipeptidyl-peptidase 7
ENSG00000275805.1	0.0	0.0	0.05	0.05	RP11-349H17.2	chr18	sense_intronic	--
ENSG00000237757.2	0.81	0.0	0.24	0.18	EEF1A1P30	chrX	processed_pseudogene	eukaryotic translation elongation factor 1 alpha 1 pseudogene 30
ENSG00000244378.1	0.45	0.0	0.34	0.92	RPS2P45	chr16	transcribed_processed_pseudogene	ribosomal protein S2 pseudogene 45
ENSG00000253505.1	0.47	0.56	0.7	0.47	CTA-398F10.1	chr8	lincRNA	--
ENSG00000196357.11	0.0	0.0	0.27	0.1	ZNF565	chr19	protein_coding	zinc finger protein 565
ENSG00000258038.5	0.0	0.0	0.0	0.17	CTD-2384A14.1	chr14	lincRNA	--
ENSG00000271543.1	0.0	0.0	0.0	0.37	RP11-692M12.5	chr11	processed_pseudogene	--
ENSG00000280240.1	0.57	0.69	0.21	0.5	AL049794.1	chr20	protein_coding	--
ENSG00000276650.1	0.0	0.0	0.76	0.37	RP11-321E8.8	chr7	unprocessed_pseudogene	--
ENSG00000136197.12	0.0	0.89	0.19	0.32	C7orf25	chr7	protein_coding	chromosome 7 open reading frame 25
ENSG00000206341.7	0.49	0.59	0.15	0.14	HLA-H	chr6	unprocessed_pseudogene	major histocompatibility complex, class I, H (pseudogene)
ENSG00000261519.3	0.28	0.0	0.29	0.32	RP11-403P17.4	chr16	lincRNA	--
ENSG00000021488.12	0.0	0.0	0.4	0.09	SLC7A9	chr19	protein_coding	solute carrier family 7 (amino acid transporter light chain, bo,+ system), member 9
ENSG00000271461.1	0.24	0.0	0.18	0.28	RP4-673D20.6	chr20	processed_pseudogene	--
ENSG00000153347.9	0.68	0.41	0.1	0.25	FAM81B	chr5	protein_coding	family with sequence similarity 81, member B
ENSG00000138395.14	0.0	0.0	0.22	0.29	CDK15	chr2	protein_coding	cyclin-dependent kinase 15
ENSG00000129946.10	0.0	0.52	0.0	0.12	SHC2	chr19	protein_coding	SHC (Src homology 2 domain containing) transforming protein 2
ENSG00000118564.14	2.21	0.76	0.05	0.18	FBXL5	chr4	protein_coding	F-box and leucine-rich repeat protein 5
ENSG00000015568.12	0.0	0.0	0.04	0.05	RGPD5	chr2	protein_coding	RANBP2-like and GRIP domain containing 5
ENSG00000271237.1	0.0	0.0	1.05	0.64	RP11-140C5.3	chr10	processed_pseudogene	--
ENSG00000135477.11	0.0	0.73	0.27	0.22	KRT87P	chr12	transcribed_unprocessed_pseudogene	keratin 87 pseudogene
ENSG00000271072.1	0.0	0.0	0.2	0.0	PHBP20	chr15	processed_pseudogene	prohibitin pseudogene 20
ENSG00000276071.1	0.0	0.0	0.12	0.53	CTD-3234P18.6	chr19	lincRNA	--
ENSG00000253139.1	0.0	0.0	0.28	0.0	RP11-17A4.3	chr8	lincRNA	--
ENSG00000196584.2	6.09	4.42	0.73	0.45	XRCC2	chr7	protein_coding	X-ray repair complementing defective repair in Chinese hamster cells 2
ENSG00000135446.16	10.54	11.81	0.81	0.6	CDK4	chr12	protein_coding	cyclin-dependent kinase 4
ENSG00000251058.1	0.0	0.0	0.0	0.16	RP11-68L1.1	chr3	antisense	--
ENSG00000205209.7	0.21	0.52	0.51	0.68	SCGB2B2	chr19	protein_coding	secretoglobin, family 2B, member 2
ENSG00000108559.11	1.28	1.77	0.19	0.21	NUP88	chr17	protein_coding	nucleoporin 88kDa
ENSG00000144635.8	2.98	2.84	0.0	0.09	DYNC1LI1	chr3	protein_coding	dynein, cytoplasmic 1, light intermediate chain 1
ENSG00000225960.1	0.0	0.0	1.05	0.41	RP11-360A18.1	chr9	lincRNA	--
ENSG00000230686.1	0.0	0.0	0.13	0.25	AC067945.2	chr2	antisense	--
ENSG00000167553.14	5.55	4.47	0.58	0.4	TUBA1C	chr12	protein_coding	tubulin, alpha 1c
ENSG00000260066.1	0.0	0.0	0.66	0.41	CTD-2587M23.1	chr5	lincRNA	--
ENSG00000230404.1	0.0	0.0	0.0	0.4	RP5-855F14.2	chr1	lincRNA	--
ENSG00000225399.4	0.43	0.0	0.0	0.13	RP11-3B7.1	chr3	lincRNA	--
ENSG00000137700.16	2.5	1.86	0.09	0.25	SLC37A4	chr11	protein_coding	solute carrier family 37 (glucose-6-phosphate transporter), member 4
ENSG00000167216.16	1.74	1.14	0.24	0.27	KATNAL2	chr18	protein_coding	katanin p60 subunit A-like 2
ENSG00000225437.5	0.82	0.0	0.0	0.18	RP1-257A15.1	chr6	antisense	--
ENSG00000236356.1	0.0	0.0	1.55	0.33	AC079584.2	chr2	lincRNA	--
ENSG00000100242.15	9.66	9.97	0.48	0.31	SUN2	chr22	protein_coding	Sad1 and UNC84 domain containing 2
ENSG00000224531.5	0.57	1.51	0.07	0.0	SMIM13	chr6	protein_coding	small integral membrane protein 13
ENSG00000113013.12	40.18	25.46	1.13	1.03	HSPA9	chr5	protein_coding	heat shock 70kDa protein 9 (mortalin)
ENSG00000253993.1	0.0	0.0	0.0	0.77	RP11-451O18.1	chr8	processed_pseudogene	--
ENSG00000177963.12	10.25	7.4	0.58	0.39	RIC8A	chr11	protein_coding	RIC8 guanine nucleotide exchange factor A
ENSG00000262116.1	0.0	0.0	0.0	0.35	AC009134.1	chr16	antisense	--
ENSG00000008226.19	0.0	0.1	0.29	0.35	DLEC1	chr3	protein_coding	deleted in lung and esophageal cancer 1
ENSG00000244514.3	0.0	0.0	0.27	0.0	RN7SL125P	chr17	misc_RNA	RNA, 7SL, cytoplasmic 125, pseudogene
ENSG00000165092.12	0.0	0.0	0.11	0.18	ALDH1A1	chr9	protein_coding	aldehyde dehydrogenase 1 family, member A1
ENSG00000160505.15	0.0	0.0	0.23	0.32	NLRP4	chr19	protein_coding	NLR family, pyrin domain containing 4
ENSG00000230331.1	0.0	0.0	0.68	0.0	RP5-1068B5.1	chr1	processed_pseudogene	--
ENSG00000125124.11	1.24	1.93	0.19	0.18	BBS2	chr16	protein_coding	Bardet-Biedl syndrome 2
ENSG00000201600.1	0.0	3.79	0.0	0.45	RN7SKP124	chr3	misc_RNA	RNA, 7SK small nuclear pseudogene 124
ENSG00000235922.1	0.0	0.0	1.47	1.14	RP11-323C15.1	chr20	processed_pseudogene	--
ENSG00000260650.1	0.0	0.0	0.29	0.14	RP11-403P17.2	chr16	antisense	--
ENSG00000205035.8	0.0	0.0	0.1	0.13	RP11-707M1.1	chr11	transcribed_unprocessed_pseudogene	--
ENSG00000236285.1	0.0	0.0	0.19	0.0	NPM1P8	chrX	processed_pseudogene	nucleophosmin 1 (nucleolar phosphoprotein B23, numatrin) pseudogene 8
ENSG00000198054.11	0.0	0.0	0.0	0.14	DSCR8	chr21	protein_coding	Down syndrome critical region 8
ENSG00000270381.1	0.0	0.0	0.35	0.0	RP11-290D2.5	chr13	processed_pseudogene	--
ENSG00000230470.1	0.0	0.0	0.0	0.37	GS1-115G20.1	chr1	sense_intronic	--
ENSG00000066032.18	0.19	0.35	0.29	0.3	CTNNA2	chr2	protein_coding	catenin (cadherin-associated protein), alpha 2
ENSG00000264236.1	0.0	0.0	0.12	0.24	RP11-861L17.2	chr18	processed_pseudogene	--
ENSG00000264346.1	21.35	10.33	0.0	0.0	SNORA77	chr22	snoRNA	small nucleolar RNA, H/ACA box 77
ENSG00000256888.5	0.0	0.0	0.23	0.0	RP13-81N3.2	chr12	lincRNA	--
ENSG00000166866.12	0.44	1.06	0.26	0.65	MYO1A	chr12	protein_coding	myosin IA
ENSG00000197580.11	0.0	0.0	0.15	0.25	BCO2	chr11	protein_coding	beta-carotene oxygenase 2
ENSG00000159479.16	5.76	3.17	0.27	0.57	MED8	chr1	protein_coding	mediator complex subunit 8
ENSG00000236753.5	0.0	2.53	0.43	0.08	MKLN1-AS	chr7	processed_transcript	MKLN1 antisense RNA
ENSG00000270325.1	0.0	0.0	0.29	0.0	BNIP3P9	chr19	processed_pseudogene	BCL2/adenovirus E1B 19kDa interacting protein 3 pseudogene 9
ENSG00000265697.1	0.0	0.0	0.28	0.28	RP11-31I22.4	chr17	antisense	--
ENSG00000109113.17	2.07	4.69	0.54	0.19	RAB34	chr17	protein_coding	RAB34, member RAS oncogene family
ENSG00000054654.15	3.28	3.22	0.27	0.27	SYNE2	chr14	protein_coding	spectrin repeat containing, nuclear envelope 2
ENSG00000219870.2	0.0	0.0	0.0	0.7	RP11-430A19.2	chrX	processed_pseudogene	--
ENSG00000134996.11	0.81	1.96	0.12	0.06	OSTF1	chr9	protein_coding	osteoclast stimulating factor 1
ENSG00000229627.2	1.38	1.66	1.24	0.6	BSNDP4	chr7	processed_pseudogene	barttin CLCNK-type chloride channel accessory beta subunit pseudogene 4
ENSG00000266965.1	3.77	3.04	0.28	0.18	RP11-712P20.2	chr18	sense_intronic	--
ENSG00000081248.10	0.09	0.1	0.32	0.4	CACNA1S	chr1	protein_coding	calcium channel, voltage-dependent, L type, alpha 1S subunit
ENSG00000221312.1	0.0	0.0	0.0	0.77	AL109922.1	chr6	miRNA	--
ENSG00000180773.14	0.85	0.51	0.17	0.15	SLC36A4	chr11	protein_coding	solute carrier family 36 (proton/amino acid symporter), member 4
ENSG00000229893.2	0.0	1.08	0.4	0.65	AC004549.6	chr7	antisense	--
ENSG00000109339.18	0.0	0.0	0.18	0.11	MAPK10	chr4	protein_coding	mitogen-activated protein kinase 10
ENSG00000262343.1	3.29	0.0	0.49	0.24	RP11-353N14.3	chr17	lincRNA	--
ENSG00000185386.14	4.83	2.92	0.03	0.1	MAPK11	chr22	protein_coding	mitogen-activated protein kinase 11
ENSG00000118680.12	16.67	13.19	0.45	0.57	MYL12B	chr18	protein_coding	myosin, light chain 12B, regulatory
ENSG00000259887.1	0.0	0.0	0.0	0.18	RP11-923I11.5	chr12	lincRNA	--
ENSG00000213051.3	0.0	0.0	0.63	0.17	RPL5P5	chr1	processed_pseudogene	ribosomal protein L5 pseudogene 5
ENSG00000275040.1	0.0	0.0	0.0	0.36	RP11-70D24.4	chr16	lincRNA	--
ENSG00000223498.1	0.0	0.0	0.28	0.36	RP11-716A19.3	chrX	processed_pseudogene	--
ENSG00000162753.11	0.0	0.0	0.16	0.1	SLC9C2	chr1	protein_coding	solute carrier family 9, member C2 (putative)
ENSG00000185049.12	3.35	4.44	0.14	0.09	NELFA	chr4	protein_coding	negative elongation factor complex member A
ENSG00000133863.6	0.1	0.38	0.14	0.16	TEX15	chr8	protein_coding	testis expressed 15
ENSG00000229014.3	0.0	0.0	0.46	0.44	RPL30P13	chr12	processed_pseudogene	ribosomal protein L30 pseudogene 13
ENSG00000279686.1	0.0	0.0	0.8	0.31	ECSCR	chr5	protein_coding	endothelial cell surface expressed chemotaxis and apoptosis regulator
ENSG00000232812.1	0.0	0.0	0.15	0.15	RP11-459K23.2	chr1	lincRNA	--
ENSG00000251218.1	0.0	0.0	0.15	0.15	RP11-1057B8.2	chr8	lincRNA	--
ENSG00000212658.1	0.0	0.0	0.0	0.08	KRTAP29-1	chr17	protein_coding	keratin associated protein 29-1
ENSG00000140488.14	0.0	0.0	0.13	0.06	CELF6	chr15	protein_coding	CUGBP, Elav-like family member 6
ENSG00000254365.1	0.0	0.0	0.92	0.15	CTB-180C19.1	chr5	antisense	--
ENSG00000237489.2	0.0	0.0	0.08	0.16	LINC00959	chr10	lincRNA	long intergenic non-protein coding RNA 959
ENSG00000279649.1	2.57	1.19	0.65	0.77	RP11-96D1.8	chr16	TEC	--
ENSG00000226947.1	0.0	0.0	0.0	0.48	RP1-52J10.9	chr1	unprocessed_pseudogene	--
ENSG00000259475.1	0.0	0.0	0.14	0.26	RP11-654A16.3	chr15	antisense	--
ENSG00000189145.7	0.0	0.0	0.0	0.38	RP11-77G22.2	chrX	processed_pseudogene	--
ENSG00000170899.10	0.0	0.0	0.0	0.2	GSTA4	chr6	protein_coding	glutathione S-transferase alpha 4
ENSG00000125734.13	2.52	7.76	0.45	0.33	GPR108	chr19	protein_coding	G protein-coupled receptor 108
ENSG00000144043.11	1.86	0.94	0.42	0.38	TEX261	chr2	protein_coding	testis expressed 261
ENSG00000135775.13	2.54	2.87	0.46	0.52	COG2	chr1	protein_coding	component of oligomeric golgi complex 2
ENSG00000224416.2	0.0	0.0	0.7	0.27	IFNA22P	chr9	unprocessed_pseudogene	interferon, alpha 22, pseudogene
ENSG00000234136.1	0.0	0.0	0.0	0.65	AC055764.1	chr3	antisense	--
ENSG00000149443.7	0.0	2.13	0.13	0.51	C20orf78	chr20	sense_overlapping	chromosome 20 open reading frame 78
ENSG00000178596.10	0.0	0.0	0.49	0.79	GAPDHP29	chr1	processed_pseudogene	glyceraldehyde 3 phosphate dehydrogenase pseudogene 29
ENSG00000235858.1	0.0	0.0	0.24	0.23	RP11-36D19.8	chr10	lincRNA	--
ENSG00000125816.4	0.0	0.0	0.04	0.0	NKX2-4	chr20	protein_coding	NK2 homeobox 4
ENSG00000268240.1	1.55	0.0	0.27	0.48	RP11-678G14.4	chr19	lincRNA	--
ENSG00000235356.1	0.0	0.0	0.52	0.5	RP11-428G2.1	chr10	lincRNA	--
ENSG00000260276.2	1.63	0.85	0.21	0.27	RP11-77H9.2	chr16	antisense	--
ENSG00000095787.21	10.18	6.11	0.36	0.29	WAC	chr10	protein_coding	WW domain containing adaptor with coiled-coil
ENSG00000277918.1	3.25	0.0	0.0	0.0	U1	chr1	snRNA	--
ENSG00000270681.1	0.0	0.0	0.0	0.14	RP11-372K14.2	chr4	antisense	--
ENSG00000256050.2	2.04	0.0	0.31	0.59	RP11-982M15.6	chr14	lincRNA	--
ENSG00000267044.1	0.0	0.0	0.68	0.33	AC005757.6	chr19	antisense	--
ENSG00000201301.1	0.0	0.0	0.0	0.68	RNA5SP130	chr3	rRNA	RNA, 5S ribosomal pseudogene 130
ENSG00000232353.5	0.0	0.0	0.59	0.23	RP11-655G22.1	chr3	lincRNA	--
ENSG00000140623.13	0.0	0.0	0.38	0.47	SEPT12	chr16	protein_coding	septin 12
ENSG00000100380.12	0.74	1.08	0.16	0.24	ST13	chr22	protein_coding	suppression of tumorigenicity 13 (colon carcinoma) (Hsp70 interacting protein)
ENSG00000154760.13	0.12	0.0	0.14	0.11	SLFN13	chr17	protein_coding	schlafen family member 13
ENSG00000224577.1	0.0	0.0	0.11	0.22	LINC01117	chr2	lincRNA	long intergenic non-protein coding RNA 1117
ENSG00000118640.10	7.01	2.61	0.4	0.23	VAMP8	chr2	protein_coding	vesicle-associated membrane protein 8
ENSG00000104714.13	15.2	10.43	0.99	1.35	ERICH1	chr8	protein_coding	glutamate-rich 1
ENSG00000064961.18	104.0	105.95	3.35	2.47	HMG20B	chr19	protein_coding	high mobility group 20B
ENSG00000267687.1	0.0	0.0	0.3	0.29	RP11-325K19.6	chr18	processed_pseudogene	--
ENSG00000113070.7	3.13	2.7	0.13	0.23	HBEGF	chr5	protein_coding	heparin-binding EGF-like growth factor
ENSG00000272335.1	2.33	0.77	0.48	0.25	RP11-53O19.3	chr5	lincRNA	--
ENSG00000101057.15	28.83	30.68	1.7	1.14	MYBL2	chr20	protein_coding	v-myb avian myeloblastosis viral oncogene homolog-like 2
ENSG00000255094.1	0.0	0.0	0.1	0.19	RP11-406D1.2	chr11	lincRNA	--
ENSG00000197651.4	0.18	0.0	0.38	0.26	CCER1	chr12	protein_coding	coiled-coil glutamate-rich protein 1
ENSG00000279752.1	0.0	0.0	0.0	0.77	CTB-174D11.3	chr5	TEC	--
ENSG00000160188.9	0.0	0.0	0.45	0.97	RSPH1	chr21	protein_coding	radial spoke head 1 homolog (Chlamydomonas)
ENSG00000269974.1	0.73	0.88	0.22	0.0	RP11-932O9.10	chr15	lincRNA	--
ENSG00000172009.14	6.05	6.32	0.16	0.16	THOP1	chr19	protein_coding	thimet oligopeptidase 1
ENSG00000233242.2	0.0	0.0	0.12	0.29	RP11-220I1.2	chr9	antisense	--
ENSG00000253572.2	0.0	0.0	0.66	0.0	RP11-107N7.1	chr5	lincRNA	--
ENSG00000011478.11	3.23	2.51	0.45	0.4	QPCTL	chr19	protein_coding	glutaminyl-peptide cyclotransferase-like
ENSG00000167741.10	0.0	0.0	0.37	0.4	GGT6	chr17	protein_coding	gamma-glutamyltransferase 6
ENSG00000243951.1	0.0	0.0	0.0	0.52	RN7SL308P	chr8	misc_RNA	RNA, 7SL, cytoplasmic 308, pseudogene
ENSG00000158816.15	0.0	0.0	0.43	0.48	VWA5B1	chr1	protein_coding	von Willebrand factor A domain containing 5B1
ENSG00000268119.5	0.29	0.0	0.09	0.04	CTD-2561J22.5	chr19	processed_transcript	--
ENSG00000114656.10	0.28	0.43	0.48	0.36	KIAA1257	chr3	protein_coding	KIAA1257
ENSG00000176922.3	0.0	0.0	0.33	0.16	OR51S1	chr11	protein_coding	olfactory receptor, family 51, subfamily S, member 1
ENSG00000227910.1	0.0	0.0	0.37	0.18	RP11-73B2.6	chr7	transcribed_processed_pseudogene	--
ENSG00000251368.1	0.0	0.0	0.82	0.79	RP11-175M2.1	chr5	processed_pseudogene	--
ENSG00000212171.1	0.0	0.0	0.0	0.79	RNA5SP86	chr2	rRNA	RNA, 5S ribosomal pseudogene 86
ENSG00000122420.9	0.0	0.0	0.14	0.24	PTGFR	chr1	protein_coding	prostaglandin F receptor (FP)
ENSG00000266754.2	3.56	0.0	0.0	0.0	RN7SL524P	chr10	misc_RNA	RNA, 7SL, cytoplasmic 524, pseudogene
ENSG00000131508.15	2.6	2.36	0.07	0.33	UBE2D2	chr5	protein_coding	ubiquitin-conjugating enzyme E2D 2
ENSG00000260193.1	1.2	2.42	0.18	0.41	RP11-83N9.5	chr9	lincRNA	--
ENSG00000241593.5	0.0	0.0	0.0	0.31	RP11-520D19.2	chr3	lincRNA	--
ENSG00000240108.1	0.0	0.0	0.0	0.19	NCOR1P1	chr20	transcribed_unprocessed_pseudogene	nuclear receptor corepressor 1 pseudogene 1
ENSG00000243099.1	0.0	0.0	0.59	0.29	AC020983.5	chr7	processed_pseudogene	--
ENSG00000233834.6	0.0	0.0	0.11	0.0	AC005083.1	chr7	processed_transcript	--
ENSG00000203565.2	0.0	0.0	0.18	0.0	RP13-259N13.2	chr10	lincRNA	--
ENSG00000224062.4	0.0	0.0	0.0	0.36	TUBB4BP5	chr4	processed_pseudogene	tubulin, beta 4B class IVb pseudogene 5
ENSG00000250580.1	0.0	3.06	0.76	0.0	SNRPCP8	chr3	processed_pseudogene	small nuclear ribonucleoprotein polypeptide C pseudogene 8
ENSG00000225606.1	0.0	0.0	0.44	0.17	AC005281.2	chr7	antisense	--
ENSG00000104164.10	5.51	5.73	4.47	4.36	BLOC1S6	chr15	protein_coding	biogenesis of lysosomal organelles complex-1, subunit 6, pallidin
ENSG00000197658.9	0.0	0.0	0.35	0.28	SLC22A24	chr11	protein_coding	solute carrier family 22, member 24
ENSG00000198189.10	0.0	0.0	0.25	0.0	HSD17B11	chr4	protein_coding	hydroxysteroid (17-beta) dehydrogenase 11
ENSG00000267716.1	0.0	0.0	0.0	0.23	AC083760.1	chr18	processed_pseudogene	--
ENSG00000211958.2	0.0	0.0	0.0	0.55	IGHV3-38	chr14	IG_V_gene	immunoglobulin heavy variable 3-38 (non-functional)
ENSG00000108821.13	1.75	0.58	0.33	0.3	COL1A1	chr17	protein_coding	collagen, type I, alpha 1
ENSG00000126947.11	0.0	0.0	0.11	0.25	ARMCX1	chrX	protein_coding	armadillo repeat containing, X-linked 1
ENSG00000105939.12	3.24	2.51	0.44	0.2	ZC3HAV1	chr7	protein_coding	zinc finger CCCH-type, antiviral 1
ENSG00000241219.1	0.0	1.03	0.19	0.25	RP11-572M11.1	chr3	lincRNA	--
ENSG00000105855.9	0.75	0.77	0.06	0.08	ITGB8	chr7	protein_coding	integrin, beta 8
ENSG00000127124.13	2.62	1.77	0.43	0.49	HIVEP3	chr1	protein_coding	human immunodeficiency virus type I enhancer binding protein 3
ENSG00000213650.3	0.0	0.0	0.12	0.35	RP11-760D2.7	chr7	processed_pseudogene	--
ENSG00000110844.13	2.62	2.0	0.46	0.5	PRPF40B	chr12	protein_coding	PRP40 pre-mRNA processing factor 40 homolog B (S. cerevisiae)
ENSG00000089723.9	0.13	0.0	0.0	0.13	OTUB2	chr14	protein_coding	OTU deubiquitinase, ubiquitin aldehyde binding 2
ENSG00000226289.1	0.0	0.0	0.46	0.45	CDCA4P3	chr1	unprocessed_pseudogene	cell division cycle associated 4 pseudogene 3
ENSG00000249738.6	0.0	0.0	0.0	0.12	AC008697.1	chr5	lincRNA	--
ENSG00000213075.7	0.0	0.0	0.41	0.2	RPL31P11	chr1	transcribed_processed_pseudogene	ribosomal protein L31 pseudogene 11
ENSG00000042493.15	7.62	4.61	1.04	0.65	CAPG	chr2	protein_coding	capping protein (actin filament), gelsolin-like
ENSG00000196417.12	0.67	0.16	0.11	0.08	ZNF765	chr19	protein_coding	zinc finger protein 765
ENSG00000023318.7	1.87	2.39	0.36	0.32	ERP44	chr9	protein_coding	endoplasmic reticulum protein 44
ENSG00000244044.3	0.0	13.26	0.55	0.0	RN7SL735P	chr17	misc_RNA	RNA, 7SL, cytoplasmic 735, pseudogene
ENSG00000054690.13	0.32	0.88	0.12	0.25	PLEKHH1	chr14	protein_coding	pleckstrin homology domain containing, family H (with MyTH4 domain) member 1
ENSG00000264775.1	0.0	0.0	0.0	0.47	PPIAP14	chr18	processed_pseudogene	peptidylprolyl isomerase A (cyclophilin A) pseudogene 14
ENSG00000244503.1	0.0	0.0	0.12	0.23	RP11-278L15.6	chr3	processed_pseudogene	--
ENSG00000237185.1	0.0	0.0	0.0	0.17	VN1R66P	chr16	unprocessed_pseudogene	vomeronasal 1 receptor 66 pseudogene
ENSG00000205791.3	1.04	0.42	0.21	0.5	LOH12CR2	chr12	lincRNA	loss of heterozygosity, 12, chromosomal region 2 (non-protein coding)
ENSG00000228540.1	0.0	0.0	0.57	0.28	AC073326.3	chr7	sense_intronic	--
ENSG00000266202.1	0.0	0.0	0.27	0.13	RP1-66C13.4	chr17	protein_coding	--
ENSG00000279588.1	0.0	0.0	0.86	0.75	AC087762.1	chr15	protein_coding	--
ENSG00000253490.5	0.19	0.12	0.35	0.27	AC145110.1	chr8	lincRNA	--
ENSG00000174437.16	30.04	29.04	1.0	0.75	ATP2A2	chr12	protein_coding	ATPase, Ca++ transporting, cardiac muscle, slow twitch 2
ENSG00000110786.17	0.0	0.0	0.31	0.26	PTPN5	chr11	protein_coding	protein tyrosine phosphatase, non-receptor type 5 (striatum-enriched)
ENSG00000135900.3	2.75	1.48	0.41	0.13	MRPL44	chr2	protein_coding	mitochondrial ribosomal protein L44
ENSG00000083814.12	0.0	0.0	0.34	0.08	ZNF671	chr19	protein_coding	zinc finger protein 671
ENSG00000227681.5	0.0	0.0	0.13	0.0	RP11-307P5.1	chr6	lincRNA	--
ENSG00000240692.3	0.0	0.0	0.79	1.78	RN7SL538P	chr1	misc_RNA	RNA, 7SL, cytoplasmic 538, pseudogene
ENSG00000237282.3	0.0	0.0	0.66	0.85	LINC00851	chr20	antisense	long intergenic non-protein coding RNA 851
ENSG00000255214.1	0.0	0.0	0.3	0.0	RP11-163O19.10	chr11	unprocessed_pseudogene	--
ENSG00000228630.5	7.05	2.67	0.5	0.8	HOTAIR	chr12	antisense	HOX transcript antisense RNA
ENSG00000197428.2	0.0	0.0	0.14	0.41	OR51D1	chr11	protein_coding	olfactory receptor, family 51, subfamily D, member 1
ENSG00000274443.4	0.0	0.0	0.0	0.24	C8orf89	chr8	protein_coding	chromosome 8 open reading frame 89
ENSG00000233741.1	0.0	0.0	0.97	0.56	AC016691.2	chr2	processed_pseudogene	--
ENSG00000274012.1	16.01	21.51	0.27	0.26	Metazoa_SRP	chr14	misc_RNA	--
ENSG00000118729.11	0.0	0.0	0.24	0.17	CASQ2	chr1	protein_coding	calsequestrin 2 (cardiac muscle)
ENSG00000258858.1	0.0	0.0	0.22	0.65	RP11-982M15.5	chr14	antisense	--
ENSG00000275927.1	0.0	0.0	0.29	0.28	RP11-567P19.1	chr16	sense_intronic	--
ENSG00000279446.1	0.0	0.0	0.08	0.15	AC005915.1	chr5	TEC	--
ENSG00000254481.1	0.0	0.0	1.27	0.93	PTP4A2P2	chr11	processed_pseudogene	protein tyrosine phosphatase type IVA, member 2 pseudogene 2
ENSG00000250903.8	0.32	0.38	0.51	0.36	GMDS-AS1	chr6	lincRNA	GMDS antisense RNA 1 (head to head)
ENSG00000249265.1	0.0	0.0	0.28	0.0	AC113167.2	chr5	lincRNA	--
ENSG00000112855.14	2.58	4.42	0.68	0.53	HARS2	chr5	protein_coding	histidyl-tRNA synthetase 2, mitochondrial
ENSG00000272434.1	0.0	0.0	0.0	0.2	RP13-131K19.6	chr3	antisense	--
ENSG00000268400.5	1.4	2.54	0.42	0.1	CTD-3214H19.4	chr19	protein_coding	--
ENSG00000154518.9	0.38	0.68	0.2	0.15	ATP5G3	chr2	protein_coding	ATP synthase, H+ transporting, mitochondrial Fo complex, subunit C3 (subunit 9)
ENSG00000265514.1	0.0	0.0	0.59	0.47	RP11-92G19.2	chr18	lincRNA	--
ENSG00000259985.1	0.0	0.0	0.27	0.13	RP11-549B18.1	chr18	antisense	--
ENSG00000250325.1	0.0	0.73	0.0	0.53	IGBP1P4	chr4	processed_pseudogene	immunoglobulin (CD79A) binding protein 1 pseudogene 4
ENSG00000226200.6	0.13	0.0	0.22	0.22	SGMS1-AS1	chr10	antisense	SGMS1 antisense RNA 1
ENSG00000276234.4	1.61	0.97	0.19	0.22	TADA2A	chr17	protein_coding	transcriptional adaptor 2A
ENSG00000213886.3	0.0	0.0	0.81	0.5	UBD	chr6	protein_coding	ubiquitin D
ENSG00000145642.11	1.26	0.76	0.57	0.82	FAM159B	chr5	protein_coding	family with sequence similarity 159, member B
ENSG00000258172.1	2.17	0.0	0.81	0.0	RP11-1105G2.4	chr12	antisense	--
ENSG00000078269.13	1.66	2.29	0.25	0.24	SYNJ2	chr6	protein_coding	synaptojanin 2
ENSG00000269072.1	0.0	0.0	0.09	0.26	CTD-3187F8.14	chr19	antisense	--
ENSG00000141519.14	1.58	0.75	0.46	0.47	CCDC40	chr17	protein_coding	coiled-coil domain containing 40
ENSG00000229023.1	0.86	0.0	0.13	0.13	AC067945.3	chr2	processed_pseudogene	--
ENSG00000267980.1	0.0	1.73	0.11	0.1	AC007292.6	chr19	antisense	--
ENSG00000235300.4	0.74	0.0	0.17	0.27	antisense	chr17	antisense	--
ENSG00000187954.12	0.96	1.66	0.16	0.08	CYHR1	chr8	protein_coding	cysteine/histidine-rich 1
ENSG00000244055.1	0.0	0.0	0.87	0.24	AC007566.10	chr7	antisense	--
ENSG00000261172.1	0.0	0.0	0.25	0.0	RP11-356C4.5	chr16	lincRNA	--
ENSG00000270625.1	0.0	0.0	0.23	0.0	RP4-555N2.4	chrX	processed_pseudogene	--
ENSG00000230499.1	0.0	0.0	0.39	1.13	AC108463.1	chr2	lincRNA	--
ENSG00000068912.13	3.29	2.12	0.23	0.25	ERLEC1	chr2	protein_coding	endoplasmic reticulum lectin 1
ENSG00000202241.1	0.0	0.0	0.0	0.51	RN7SKP186	chr6	misc_RNA	RNA, 7SK small nuclear pseudogene 186
ENSG00000233884.1	0.0	0.0	0.16	0.32	XXyac-YM21GA2.3	chr9	antisense	--
ENSG00000267213.4	1.1	0.0	0.0	0.24	AC007773.2	chr19	antisense	--
ENSG00000202031.1	76.24	129.08	0.0	0.0	SNORD38A	chr1	snoRNA	small nucleolar RNA, C/D box 38A
ENSG00000124067.16	8.14	7.85	0.48	0.24	SLC12A4	chr16	protein_coding	solute carrier family 12 (potassium/chloride transporter), member 4
ENSG00000274717.1	0.0	0.81	0.4	0.19	RP1-47A17.1	chr22	processed_pseudogene	--
ENSG00000151631.8	0.0	0.0	0.24	0.16	AKR1C6P	chr10	unprocessed_pseudogene	aldo-keto reductase family 1, member C6, pseudogene
ENSG00000164904.15	0.32	0.64	0.24	0.29	ALDH7A1	chr5	protein_coding	aldehyde dehydrogenase 7 family, member A1
ENSG00000114439.18	3.34	3.7	0.2	0.23	BBX	chr3	protein_coding	bobby sox homolog (Drosophila)
ENSG00000262714.1	0.5	0.0	0.22	0.36	RP11-44F14.8	chr16	lincRNA	--
ENSG00000087087.18	96.59	89.4	2.77	1.98	SRRT	chr7	protein_coding	serrate, RNA effector molecule
ENSG00000221818.8	0.0	0.0	0.21	0.34	EBF2	chr8	protein_coding	early B-cell factor 2
ENSG00000249855.1	0.0	0.0	0.12	0.22	EEF1A1P19	chr5	processed_pseudogene	eukaryotic translation elongation factor 1 alpha 1 pseudogene 19
ENSG00000198520.10	0.0	0.0	0.44	0.21	C1orf228	chr1	protein_coding	chromosome 1 open reading frame 228
ENSG00000101365.20	3.47	10.16	0.43	0.63	IDH3B	chr20	protein_coding	isocitrate dehydrogenase 3 (NAD+) beta
ENSG00000278966.2	0.0	0.0	0.09	0.0	RP5-1174N9.2	chr1	TEC	--
ENSG00000258881.6	0.64	0.77	0.4	0.32	AC007040.11	chr2	protein_coding	--
ENSG00000223564.1	0.0	0.0	0.16	0.0	CYP4F32P	chr2	unprocessed_pseudogene	cytochrome P450, family 4, subfamily F, polypeptide 32, pseudogene
ENSG00000134824.13	1.93	1.43	0.18	0.3	FADS2	chr11	protein_coding	fatty acid desaturase 2
ENSG00000275894.1	1.51	3.64	1.01	0.22	RP3-453C12.14	chr20	sense_intronic	--
ENSG00000179044.15	0.0	0.0	0.25	0.28	EXOC3L1	chr16	protein_coding	exocyst complex component 3-like 1
ENSG00000214147.2	0.0	0.0	0.4	0.7	RP11-332P22.2	chr3	processed_pseudogene	--
ENSG00000201675.1	0.0	7.68	0.0	0.0	SNORD32A	chr19	snoRNA	small nucleolar RNA, C/D box 32A
ENSG00000135838.13	0.17	0.0	0.1	0.07	NPL	chr1	protein_coding	N-acetylneuraminate pyruvate lyase (dihydrodipicolinate synthase)
ENSG00000235779.7	0.0	0.56	0.62	0.3	AC079779.5	chr2	lincRNA	--
ENSG00000262881.1	0.7	0.0	0.32	0.0	RP11-669E14.4	chr17	antisense	--
ENSG00000204688.9	0.0	0.0	0.07	0.24	OR2H1	chr6	protein_coding	olfactory receptor, family 2, subfamily H, member 1
ENSG00000281545.1	0.0	0.0	0.58	0.57	AC005498.1	chr19	miRNA	--
ENSG00000201659.1	0.0	4.14	0.0	0.0	RNU12-2P	chrX	snRNA	RNA, U12 small nuclear 2, pseudogene
ENSG00000254727.1	0.0	0.0	0.67	0.0	PTP4A1P6	chr11	transcribed_processed_pseudogene	protein tyrosine phosphatase type IVA, member 1 pseudogene 6
ENSG00000233469.1	0.0	2.59	0.32	0.31	ST6GALNAC4P1	chr13	processed_pseudogene	ST6 (alpha-N-acetyl-neuraminyl-2,3-beta-galactosyl-1,3)-N-acetylgalactosaminide alpha-2,6-sialyltransferase 4 pseudogene 1
ENSG00000248956.1	0.0	0.0	0.28	0.0	HMGB1P44	chr4	processed_pseudogene	high mobility group box 1 pseudogene 44
ENSG00000100612.13	2.99	2.22	0.38	0.33	DHRS7	chr14	protein_coding	dehydrogenase/reductase (SDR family) member 7
ENSG00000255408.3	0.0	0.0	0.04	0.0	PCDHA3	chr5	protein_coding	protocadherin alpha 3
ENSG00000251093.1	0.0	0.0	0.0	0.39	RP11-414H23.3	chr5	lincRNA	--
ENSG00000127419.16	0.0	1.23	0.0	0.11	TMEM175	chr4	protein_coding	transmembrane protein 175
ENSG00000229433.1	0.0	0.0	0.31	0.27	RP11-329B9.1	chr3	lincRNA	--
ENSG00000204176.13	0.0	0.19	0.06	0.06	SYT15	chr10	protein_coding	synaptotagmin XV
ENSG00000227028.6	0.0	0.0	0.23	0.18	SLC8A1-AS1	chr2	antisense	SLC8A1 antisense RNA 1
ENSG00000164934.13	1.43	2.51	0.18	0.25	DCAF13	chr8	protein_coding	DDB1 and CUL4 associated factor 13
ENSG00000183474.15	0.0	0.38	0.0	0.0	GTF2H2C	chr5	protein_coding	GTF2H2 family member C
ENSG00000270223.1	0.0	0.0	0.0	0.09	RP13-36G14.4	chrX	sense_intronic	--
ENSG00000116750.13	4.07	3.28	0.27	0.22	UCHL5	chr1	protein_coding	ubiquitin carboxyl-terminal hydrolase L5
ENSG00000246640.1	0.0	0.0	0.22	0.37	RP11-1094H24.4	chr17	lincRNA	--
ENSG00000160075.11	7.78	8.66	0.25	0.59	SSU72	chr1	protein_coding	SSU72 RNA polymerase II CTD phosphatase homolog (S. cerevisiae)
ENSG00000279610.1	0.0	0.0	0.5	0.0	C20orf181	chr20	TEC	chromosome 20 open reading frame 181
ENSG00000165475.13	0.0	0.0	0.2	0.1	CRYL1	chr13	protein_coding	crystallin, lambda 1
ENSG00000244361.1	0.0	0.0	1.24	0.48	RPL30P7	chr5	processed_pseudogene	ribosomal protein L30 pseudogene 7
ENSG00000278769.1	0.0	0.0	0.19	0.19	CTD-2036P10.5	chr15	antisense	--
ENSG00000112077.15	0.0	0.0	0.0	0.08	RHAG	chr6	protein_coding	Rh-associated glycoprotein
ENSG00000202186.1	0.0	0.0	0.77	0.0	RNU6-497P	chr20	snRNA	RNA, U6 small nuclear 497, pseudogene
ENSG00000275787.1	0.0	0.0	0.0	0.46	OR7G15P	chr19	unprocessed_pseudogene	olfactory receptor, family 7, subfamily G, member 15 pseudogene
ENSG00000256283.1	0.0	0.0	0.0	0.13	METTL8P1	chr12	processed_pseudogene	methyltransferase like 8 pseudogene 1
ENSG00000126453.9	1.4	2.03	0.25	0.0	BCL2L12	chr19	protein_coding	BCL2-like 12 (proline rich)
ENSG00000224329.2	0.0	0.0	0.35	0.17	LINC00297	chr13	lincRNA	long intergenic non-protein coding RNA 297
ENSG00000215149.3	0.0	0.0	0.99	0.54	KRT18P32	chr1	processed_pseudogene	keratin 18 pseudogene 32
ENSG00000238886.1	0.0	0.0	0.0	1.89	SNORD121A	chr9	snoRNA	small nucleolar RNA, C/D box 121A
ENSG00000152591.12	0.0	0.0	0.27	0.25	DSPP	chr4	protein_coding	dentin sialophosphoprotein
ENSG00000176787.2	0.0	0.0	0.25	0.71	OR52E2	chr11	protein_coding	olfactory receptor, family 52, subfamily E, member 2
ENSG00000230322.1	0.0	0.0	0.37	0.54	RP3-323N1.2	chr10	antisense	--
ENSG00000236068.2	0.0	0.0	0.15	0.21	AC016561.1	chr5	unitary_pseudogene	--
ENSG00000222268.1	0.0	0.0	0.0	0.69	RNA5SP425	chr16	rRNA	RNA, 5S ribosomal pseudogene 425
ENSG00000188428.16	0.99	0.96	0.3	0.37	BLOC1S5	chr6	protein_coding	biogenesis of lysosomal organelles complex-1, subunit 5, muted
ENSG00000249337.2	0.0	0.0	0.84	0.51	SNX18P25	chr4	processed_pseudogene	sorting nexin 18 pseudogene 25
ENSG00000162522.10	7.37	7.69	0.29	0.32	KIAA1522	chr1	protein_coding	KIAA1522
ENSG00000199719.1	0.0	0.0	0.26	0.5	RN7SKP74	chr20	misc_RNA	RNA, 7SK small nuclear pseudogene 74
ENSG00000203781.4	0.0	0.0	0.58	0.0	AL591704.9	chr1	unprocessed_pseudogene	--
ENSG00000118402.5	0.0	0.0	0.0	0.1	ELOVL4	chr6	protein_coding	ELOVL fatty acid elongase 4
ENSG00000241223.3	0.0	0.0	0.81	0.0	RN7SL39P	chr18	misc_RNA	RNA, 7SL, cytoplasmic 39, pseudogene
ENSG00000066697.14	1.7	4.69	0.47	0.21	MSANTD3	chr9	protein_coding	Myb/SANT-like DNA-binding domain containing 3
ENSG00000276525.1	0.0	0.0	0.0	1.23	Metazoa_SRP	chr20	misc_RNA	--
ENSG00000203266.2	0.0	0.0	0.73	1.21	RP11-560A15.3	chr20	lincRNA	--
ENSG00000257642.1	0.0	0.0	0.44	0.28	RP11-474B16.1	chr12	antisense	--
ENSG00000139517.7	0.23	0.56	0.22	0.22	LNX2	chr13	protein_coding	ligand of numb-protein X 2
ENSG00000132874.13	0.0	0.0	0.3	0.22	SLC14A2	chr18	protein_coding	solute carrier family 14 (urea transporter), member 2
ENSG00000254057.1	0.0	0.0	0.45	1.03	RP3-388N13.3	chr8	lincRNA	--
ENSG00000165240.17	1.94	1.29	0.12	0.09	ATP7A	chrX	protein_coding	ATPase, Cu++ transporting, alpha polypeptide
ENSG00000253503.5	0.0	0.0	0.0	0.11	RP11-653B10.1	chr8	lincRNA	--
ENSG00000231331.1	0.0	0.0	0.9	0.66	AC103563.2	chr2	unprocessed_pseudogene	--
ENSG00000006042.11	0.11	0.0	0.41	0.3	TMEM98	chr17	protein_coding	transmembrane protein 98
ENSG00000131149.17	7.71	7.96	0.68	0.52	GSE1	chr16	protein_coding	Gse1 coiled-coil protein
ENSG00000229696.1	0.0	0.0	0.09	0.22	KARSP1	chr13	processed_pseudogene	lysyl-tRNA synthetase pseudogene 1
ENSG00000254248.1	0.0	0.0	0.0	0.2	RP11-320N21.2	chr8	antisense	--
ENSG00000223711.1	0.0	0.0	0.69	0.48	AC091633.3	chr3	antisense	--
ENSG00000183735.9	5.57	2.78	0.37	0.14	TBK1	chr12	protein_coding	TANK-binding kinase 1
ENSG00000205143.2	0.76	0.91	0.17	0.05	ARID3C	chr9	protein_coding	AT rich interactive domain 3C (BRIGHT-like)
ENSG00000231937.1	0.0	0.0	0.0	0.14	RP11-329E24.6	chrX	antisense	--
ENSG00000250068.1	0.0	0.0	0.31	0.0	RP11-576C12.1	chr9	unprocessed_pseudogene	--
ENSG00000100626.16	0.17	0.1	0.22	0.36	GALNT16	chr14	protein_coding	polypeptide N-acetylgalactosaminyltransferase 16
ENSG00000116580.18	12.07	9.12	0.59	0.76	GON4L	chr1	protein_coding	gon-4-like (C. elegans)
ENSG00000251018.2	0.56	0.0	0.08	0.4	HMMR-AS1	chr5	antisense	HMMR antisense RNA 1
ENSG00000234061.1	0.0	0.0	0.84	0.0	AC007969.4	chr2	processed_pseudogene	--
ENSG00000116161.17	1.74	1.05	0.15	0.32	CACYBP	chr1	protein_coding	calcyclin binding protein
ENSG00000254712.1	0.0	0.0	0.08	0.0	RP11-560B16.5	chr11	processed_pseudogene	--
ENSG00000203808.10	0.25	0.0	0.15	0.07	BVES-AS1	chr6	antisense	BVES antisense RNA 1
ENSG00000150551.10	0.47	0.0	0.1	0.17	LYPD1	chr2	protein_coding	LY6/PLAUR domain containing 1
ENSG00000171533.11	0.08	0.0	0.28	0.37	MAP6	chr11	protein_coding	microtubule-associated protein 6
ENSG00000250427.1	0.0	0.0	0.78	0.82	CTD-3179P9.2	chr5	lincRNA	--
ENSG00000242561.1	0.0	0.0	0.53	1.04	ATP5LP5	chr3	processed_pseudogene	ATP synthase, H+ transporting, mitochondrial Fo complex, subunit g, pseudogene 5
ENSG00000231718.1	0.0	0.0	0.24	0.34	RP11-382E9.1	chr1	lincRNA	--
ENSG00000250386.1	0.0	1.58	1.17	1.89	RP11-432M8.11	chr5	processed_pseudogene	--
ENSG00000243514.2	0.0	0.0	0.0	0.2	RPL32P33	chr17	processed_pseudogene	ribosomal protein L32 pseudogene 33
ENSG00000280024.1	0.0	0.0	0.37	0.36	RP11-367G12.1	chr12	TEC	--
ENSG00000140107.10	0.0	0.0	0.27	0.0	SLC25A47	chr14	protein_coding	solute carrier family 25, member 47
ENSG00000279032.1	0.0	0.0	0.16	0.1	RP11-306B9.1	chr14	TEC	--
ENSG00000249797.1	0.0	0.0	0.12	0.18	CTD-3179P9.1	chr5	lincRNA	--
ENSG00000281628.1	0.0	0.0	0.0	1.58	AC113192.1	chr11	miRNA	--
ENSG00000223870.1	0.0	0.0	0.27	0.0	AP000233.3	chr21	lincRNA	--
ENSG00000133858.15	9.27	7.59	0.32	0.27	ZFC3H1	chr12	protein_coding	zinc finger, C3H1-type containing
ENSG00000245598.6	0.0	0.0	0.05	0.23	DACT3-AS1	chr19	antisense	DACT3 antisense RNA 1
ENSG00000255582.1	0.0	0.0	0.14	0.0	OR10G2	chr14	protein_coding	olfactory receptor, family 10, subfamily G, member 2
ENSG00000233872.1	0.0	0.0	0.39	0.86	AC005033.6	chr2	processed_pseudogene	--
ENSG00000160229.11	0.53	0.86	0.21	0.36	ZNF66	chr19	protein_coding	zinc finger protein 66
ENSG00000227536.1	0.0	0.0	0.0	0.1	SOCS5P4	chrX	processed_pseudogene	suppressor of cytokine signaling 5 pseudogene 4
ENSG00000227018.1	0.0	0.0	0.08	0.0	IL6STP1	chr17	processed_pseudogene	interleukin 6 signal transducer (gp130, oncostatin M receptor) pseudogene 1
ENSG00000254013.1	0.0	0.0	0.34	0.0	MAP2K1P1	chr8	processed_pseudogene	mitogen-activated protein kinase kinase 1 pseudogene 1
ENSG00000257955.1	0.0	0.0	0.58	0.24	RP1-228P16.5	chr12	lincRNA	--
ENSG00000116171.16	0.66	0.7	0.15	0.14	SCP2	chr1	protein_coding	sterol carrier protein 2
ENSG00000232453.5	0.0	0.0	0.26	0.26	RP4-794H19.1	chr1	lincRNA	--
ENSG00000105136.19	0.52	0.31	0.14	0.04	ZNF419	chr19	protein_coding	zinc finger protein 419
ENSG00000004455.16	8.82	8.93	0.39	0.29	AK2	chr1	protein_coding	adenylate kinase 2
ENSG00000177684.3	0.0	0.0	0.0	0.61	DEFB114	chr6	protein_coding	defensin, beta 114
ENSG00000177732.7	2.88	2.14	0.43	0.08	SOX12	chr20	protein_coding	SRY (sex determining region Y)-box 12
ENSG00000228327.2	1.62	1.47	0.18	0.06	RP11-206L10.2	chr1	lincRNA	--
ENSG00000161653.10	0.0	0.0	0.07	0.07	NAGS	chr17	protein_coding	N-acetylglutamate synthase
ENSG00000174125.7	0.0	0.0	0.06	0.0	TLR1	chr4	protein_coding	toll-like receptor 1
ENSG00000159247.12	0.0	0.0	0.33	0.15	TUBBP5	chr9	transcribed_unprocessed_pseudogene	tubulin, beta pseudogene 5
ENSG00000223287.1	4.99	0.0	0.0	0.0	RNU6-954P	chr21	snRNA	RNA, U6 small nuclear 954, pseudogene
ENSG00000259933.6	2.11	1.28	0.0	0.31	RP11-304L19.1	chr16	sense_overlapping	--
ENSG00000116497.17	1.68	2.33	0.31	0.26	S100PBP	chr1	protein_coding	S100P binding protein
ENSG00000117174.10	9.82	7.71	0.31	0.37	ZNHIT6	chr1	protein_coding	zinc finger, HIT-type containing 6
ENSG00000166164.15	1.69	0.84	0.57	0.29	BRD7	chr16	protein_coding	bromodomain containing 7
ENSG00000260339.1	1.4	0.72	0.54	0.14	HEXA-AS1	chr15	antisense	HEXA antisense RNA 1
ENSG00000116525.13	0.3	0.72	0.31	0.54	TRIM62	chr1	protein_coding	tripartite motif containing 62
ENSG00000227463.2	0.0	0.0	0.2	0.15	RP11-158D2.2	chr9	lincRNA	--
ENSG00000187867.8	0.0	0.57	0.49	0.51	PALM3	chr19	protein_coding	paralemmin 3
ENSG00000254603.1	0.0	0.0	0.17	0.17	OR5M6P	chr11	unprocessed_pseudogene	olfactory receptor, family 5, subfamily M, member 6 pseudogene
ENSG00000270691.1	0.0	0.0	0.13	0.0	RP11-403N16.5	chr9	processed_pseudogene	--
ENSG00000269397.1	0.0	0.0	0.0	0.1	CTB-92J24.2	chr19	sense_intronic	--
ENSG00000201641.1	0.0	0.0	0.73	0.0	RNU6-1187P	chr4	snRNA	RNA, U6 small nuclear 1187, pseudogene
ENSG00000260520.1	0.0	0.0	0.54	0.0	RP11-510M2.6	chr16	antisense	--
ENSG00000232265.7	0.0	0.0	0.31	0.12	XXyac-YX155B6.5	chr1	lincRNA	--
ENSG00000141524.15	5.52	6.36	0.12	0.29	TMC6	chr17	protein_coding	transmembrane channel-like 6
ENSG00000166317.11	0.21	0.64	0.54	0.46	SYNPO2L	chr10	protein_coding	synaptopodin 2-like
ENSG00000275506.1	0.0	0.0	0.22	0.43	CTD-2062A1.2	chr5	processed_pseudogene	--
ENSG00000184481.16	2.43	1.96	0.15	0.16	FOXO4	chrX	protein_coding	forkhead box O4
ENSG00000080618.13	0.3	0.0	0.09	0.09	CPB2	chr13	protein_coding	carboxypeptidase B2 (plasma)
ENSG00000166407.13	0.68	0.0	0.15	0.05	LMO1	chr11	protein_coding	LIM domain only 1 (rhombotin 1)
ENSG00000276745.1	5.28	6.39	0.0	0.0	AL138726.1	chr6	miRNA	--
ENSG00000160716.4	0.09	0.22	0.57	0.42	CHRNB2	chr1	protein_coding	cholinergic receptor, nicotinic, beta 2 (neuronal)
ENSG00000228140.1	0.0	0.12	0.22	0.22	RP3-467K16.4	chr1	lincRNA	--
ENSG00000248873.1	0.0	0.69	0.6	0.42	SERBP1P6	chr5	processed_pseudogene	SERPINE1 mRNA binding protein 1 pseudogene 6
ENSG00000183506.16	1.17	1.25	0.12	0.13	PI4KAP2	chr22	transcribed_unprocessed_pseudogene	phosphatidylinositol 4-kinase, catalytic, alpha pseudogene 2
ENSG00000239257.1	0.0	0.0	0.68	0.0	RPL23AP1	chr6	transcribed_processed_pseudogene	ribosomal protein L23a pseudogene 1
ENSG00000169740.13	0.85	0.0	0.57	0.92	ZNF32	chr10	protein_coding	zinc finger protein 32
ENSG00000148834.12	1.64	3.46	0.12	0.18	GSTO1	chr10	protein_coding	glutathione S-transferase omega 1
ENSG00000278931.1	0.63	0.0	0.0	0.0	bP-2189O9.2	chr21	unprocessed_pseudogene	--
ENSG00000183671.12	0.0	0.0	0.18	0.18	GPR1	chr2	protein_coding	G protein-coupled receptor 1
ENSG00000271429.1	0.0	0.0	0.34	0.0	RPL17P51	chr13	processed_pseudogene	ribosomal protein L17 pseudogene 51
ENSG00000164037.16	0.0	0.0	0.0	0.07	SLC9B1	chr4	protein_coding	solute carrier family 9, subfamily B (NHA1, cation proton antiporter 1), member 1
ENSG00000260805.2	0.56	0.0	0.25	0.08	RP11-61J19.5	chr1	lincRNA	--
ENSG00000162923.14	9.71	9.3	0.53	0.3	WDR26	chr1	protein_coding	WD repeat domain 26
ENSG00000170848.15	0.28	0.34	0.23	0.43	PSG6	chr19	protein_coding	pregnancy specific beta-1-glycoprotein 6
ENSG00000197599.12	0.82	0.75	0.0	0.24	CCDC154	chr16	protein_coding	coiled-coil domain containing 154
ENSG00000023191.16	2.26	2.37	0.11	0.22	RNH1	chr11	protein_coding	ribonuclease/angiogenin inhibitor 1
ENSG00000167685.14	0.0	2.21	0.12	0.0	ZNF444	chr19	protein_coding	zinc finger protein 444
ENSG00000278665.1	2.88	1.74	0.11	0.0	RP11-666O2.4	chr16	unprocessed_pseudogene	--
ENSG00000273632.1	0.0	0.0	0.72	0.0	AC027319.3	chr19	miRNA	--
ENSG00000244236.3	0.0	0.0	0.0	0.26	RN7SL604P	chr2	misc_RNA	RNA, 7SL, cytoplasmic 604, pseudogene
ENSG00000170920.2	0.0	0.0	0.17	0.0	OR7G3	chr19	protein_coding	olfactory receptor, family 7, subfamily G, member 3
ENSG00000250719.1	0.0	0.0	0.0	0.2	RP11-322N21.2	chr1	protein_coding	--
ENSG00000255326.1	0.0	0.0	0.61	0.71	CTD-2530H12.4	chr11	antisense	--
ENSG00000254635.5	1.84	0.99	0.06	0.18	WAC-AS1	chr10	antisense	WAC antisense RNA 1 (head to head)
ENSG00000130725.7	6.02	7.28	0.0	0.0	UBE2M	chr19	protein_coding	ubiquitin-conjugating enzyme E2M
ENSG00000258694.1	0.0	0.0	0.23	0.0	RP11-1033H12.1	chr14	lincRNA	--
ENSG00000203950.6	0.86	4.15	0.06	0.12	FAM127B	chrX	protein_coding	family with sequence similarity 127, member B
ENSG00000213830.3	0.0	1.29	0.95	0.31	CFL1P5	chr5	processed_pseudogene	cofilin 1 (non-muscle) pseudogene 5
ENSG00000278469.1	0.0	0.0	0.28	0.0	Metazoa_SRP	chr12	misc_RNA	--
ENSG00000123364.4	0.88	2.66	0.33	0.26	HOXC13	chr12	protein_coding	homeobox C13
ENSG00000200877.1	0.0	0.0	1.48	0.72	RNU6-560P	chr11	snRNA	RNA, U6 small nuclear 560, pseudogene
ENSG00000237740.1	0.0	0.0	0.25	0.39	NPAP1P3	chr10	processed_pseudogene	nuclear pore associated protein 1 pseudogene 3
ENSG00000254002.1	0.0	0.0	0.0	1.22	RP11-213G6.2	chr8	lincRNA	--
ENSG00000090432.6	2.63	3.18	0.39	0.29	MUL1	chr1	protein_coding	mitochondrial E3 ubiquitin protein ligase 1
ENSG00000254495.1	0.0	0.0	0.0	0.39	AP000487.4	chr11	antisense	--
ENSG00000270279.1	0.0	0.0	0.54	0.62	RP4-806M20.5	chr20	lincRNA	--
ENSG00000244252.1	0.0	0.0	0.44	0.28	RP11-495P10.7	chr1	lincRNA	--
ENSG00000090316.15	3.6	2.75	0.28	0.16	MAEA	chr4	protein_coding	macrophage erythroblast attacher
ENSG00000237412.6	0.0	0.0	0.11	0.04	PRSS56	chr2	protein_coding	protease, serine, 56
ENSG00000125652.7	3.67	1.77	0.33	0.27	ALKBH7	chr19	protein_coding	alkB, alkylation repair homolog 7 (E. coli)
ENSG00000166337.9	6.15	3.72	0.39	0.38	TAF10	chr11	protein_coding	TAF10 RNA polymerase II, TATA box binding protein (TBP)-associated factor, 30kDa
ENSG00000223813.2	0.0	0.0	0.28	0.16	AC007255.8	chr7	antisense	--
ENSG00000240669.1	0.0	0.0	0.87	0.34	RP11-555K12.2	chr4	processed_pseudogene	--
ENSG00000166669.13	0.43	0.17	0.09	0.06	ATF7IP2	chr16	protein_coding	activating transcription factor 7 interacting protein 2
ENSG00000154124.4	4.79	4.55	0.76	0.52	OTULIN	chr5	protein_coding	OTU deubiquitinase with linear linkage specificity
ENSG00000264672.5	0.38	0.46	0.75	0.56	SEPT4-AS1	chr17	antisense	SEPT4 antisense RNA 1
ENSG00000144115.16	0.0	0.0	0.37	0.25	THNSL2	chr2	protein_coding	threonine synthase-like 2 (S. cerevisiae)
ENSG00000201642.1	0.0	0.0	0.0	1.45	RNU6-865P	chr3	snRNA	RNA, U6 small nuclear 865, pseudogene
ENSG00000174928.15	0.57	0.0	0.17	0.08	C3orf33	chr3	protein_coding	chromosome 3 open reading frame 33
ENSG00000197355.10	8.27	11.61	0.38	0.47	UAP1L1	chr9	protein_coding	UDP-N-acetylglucosamine pyrophosphorylase 1 like 1
ENSG00000163399.15	58.4	60.05	2.11	1.62	ATP1A1	chr1	protein_coding	ATPase, Na+/K+ transporting, alpha 1 polypeptide
ENSG00000267776.1	0.0	0.0	0.14	0.0	AC006116.24	chr19	sense_intronic	--
ENSG00000267723.1	0.0	0.0	0.51	0.25	CTD-2189E23.1	chr19	lincRNA	--
ENSG00000171657.5	0.0	0.0	0.31	0.16	GPR82	chrX	protein_coding	G protein-coupled receptor 82
ENSG00000170469.10	0.0	0.0	0.79	0.88	SPATA24	chr5	protein_coding	spermatogenesis associated 24
ENSG00000232938.2	0.0	0.0	0.07	0.0	RPL23AP87	chr17	transcribed_processed_pseudogene	ribosomal protein L23a pseudogene 87
ENSG00000119681.11	0.44	1.21	0.18	0.16	LTBP2	chr14	protein_coding	latent transforming growth factor beta binding protein 2
ENSG00000198730.7	3.96	5.77	0.33	0.47	CTR9	chr11	protein_coding	CTR9, Paf1/RNA polymerase II complex component
ENSG00000259939.1	0.0	1.58	0.2	0.0	RP11-77H9.5	chr16	antisense	--
ENSG00000219433.2	3.16	0.0	0.0	0.23	BTBD10P2	chr6	processed_pseudogene	BTB (POZ) domain containing 10 pseudogene 2
ENSG00000259431.5	0.37	1.12	0.06	0.0	THTPA	chr14	protein_coding	thiamine triphosphatase
ENSG00000196152.10	5.1	3.36	0.83	0.37	ZNF79	chr9	protein_coding	zinc finger protein 79
ENSG00000154328.15	0.96	0.0	0.23	0.2	NEIL2	chr8	protein_coding	nei endonuclease VIII-like 2 (E. coli)
ENSG00000173085.13	0.0	1.5	0.07	0.0	COQ2	chr4	protein_coding	coenzyme Q2 4-hydroxybenzoate polyprenyltransferase
ENSG00000233196.2	0.0	0.0	0.24	0.34	GS1-304P7.1	chr1	processed_pseudogene	--
ENSG00000145416.13	0.0	0.0	0.08	0.11	MARCH1	chr4	protein_coding	membrane-associated ring finger (C3HC4) 1, E3 ubiquitin protein ligase
ENSG00000135314.12	0.0	0.69	0.04	0.04	KHDC1	chr6	protein_coding	KH homology domain containing 1
ENSG00000218565.2	0.0	0.0	0.16	0.11	RP11-12A2.1	chr6	processed_pseudogene	--
ENSG00000177125.5	0.89	0.59	0.35	0.14	ZBTB34	chr9	protein_coding	zinc finger and BTB domain containing 34
ENSG00000123179.13	1.16	0.0	0.35	0.11	EBPL	chr13	protein_coding	emopamil binding protein-like
ENSG00000263006.6	0.43	1.05	1.04	1.01	ROCK1P1	chr18	transcribed_unprocessed_pseudogene	Rho-associated, coiled-coil containing protein kinase 1 pseudogene 1
ENSG00000088854.12	1.09	0.75	0.19	0.24	C20orf194	chr20	protein_coding	chromosome 20 open reading frame 194
ENSG00000254459.1	2.74	2.21	0.27	0.0	RP11-91P24.7	chr11	antisense	--
ENSG00000112715.20	23.91	19.51	0.57	0.8	VEGFA	chr6	protein_coding	vascular endothelial growth factor A
ENSG00000211682.2	0.0	0.0	2.28	0.0	IGLJ6	chr22	IG_J_gene	immunoglobulin lambda joining 6
ENSG00000242687.2	0.89	0.31	0.48	0.44	AC004893.11	chr7	antisense	--
ENSG00000274897.2	0.0	0.77	0.0	0.09	PANO1	chr11	protein_coding	proapoptotic nucleolar protein 1
ENSG00000049541.10	6.11	6.28	0.87	0.44	RFC2	chr7	protein_coding	replication factor C (activator 1) 2, 40kDa
ENSG00000280355.1	0.0	0.61	0.11	0.0	RP11-119F19.5	chr10	TEC	--
ENSG00000236719.2	0.0	0.87	0.48	0.52	OVAAL	chr1	lincRNA	ovarian adenocarcinoma amplified long non-coding RNA
ENSG00000113966.9	0.0	0.0	0.0	0.07	ARL6	chr3	protein_coding	ADP-ribosylation factor-like 6
ENSG00000279904.1	0.0	0.0	0.0	0.17	CTD-2015C24.1	chr2	TEC	--
ENSG00000229814.1	0.0	0.0	0.24	0.0	RPL35AP21	chr9	processed_pseudogene	ribosomal protein L35a pseudogene 21
ENSG00000259611.1	0.0	0.0	0.86	0.08	LINC01582	chr15	lincRNA	long intergenic non-protein coding RNA 1582
ENSG00000259976.1	3.18	3.08	0.1	0.0	RP11-553L6.5	chr3	lincRNA	--
ENSG00000218418.2	0.0	0.0	0.07	0.07	RP11-296E7.1	chr6	processed_pseudogene	--
ENSG00000229572.1	0.0	0.0	0.76	0.87	EIF4BP4	chr3	processed_pseudogene	eukaryotic translation initiation factor 4B pseudogene 4
ENSG00000259162.1	0.0	0.0	0.63	0.17	RP11-203M5.6	chr14	transcribed_unprocessed_pseudogene	--
ENSG00000250561.2	0.0	0.0	0.0	0.15	OR7E59P	chr7	unprocessed_pseudogene	olfactory receptor, family 7, subfamily E, member 59 pseudogene
ENSG00000131067.16	0.0	0.0	0.27	0.15	GGT7	chr20	protein_coding	gamma-glutamyltransferase 7
ENSG00000221953.5	0.0	0.57	0.0	0.0	C1orf229	chr1	lincRNA	chromosome 1 open reading frame 229
ENSG00000167332.7	0.0	0.0	0.11	0.17	OR51E2	chr11	protein_coding	olfactory receptor, family 51, subfamily E, member 2
ENSG00000186615.10	0.47	0.57	0.17	0.0	KTN1-AS1	chr14	antisense	KTN1 antisense RNA 1
ENSG00000214925.3	0.0	0.0	0.43	0.0	RP3-507I15.1	chrX	processed_pseudogene	--
ENSG00000088367.20	2.86	5.61	0.51	0.55	EPB41L1	chr20	protein_coding	erythrocyte membrane protein band 4.1-like 1
ENSG00000167945.1	0.0	0.0	0.2	0.0	PRR25	chr16	protein_coding	proline rich 25
ENSG00000162928.8	0.0	0.77	0.26	0.3	PEX13	chr2	protein_coding	peroxisomal biogenesis factor 13
ENSG00000197043.13	6.92	3.58	0.89	0.4	ANXA6	chr5	protein_coding	annexin A6
ENSG00000125449.6	0.76	1.37	0.34	0.08	ARMC7	chr17	protein_coding	armadillo repeat containing 7
ENSG00000155980.11	0.09	0.0	0.33	0.24	KIF5A	chr12	protein_coding	kinesin family member 5A
ENSG00000086758.15	37.94	36.35	1.24	1.02	HUWE1	chrX	protein_coding	HECT, UBA and WWE domain containing 1, E3 ubiquitin protein ligase
ENSG00000204839.8	4.88	6.42	0.09	0.17	MROH6	chr8	protein_coding	maestro heat-like repeat family member 6
ENSG00000266667.1	0.0	0.0	0.0	0.29	RP11-849N15.4	chr17	lincRNA	--
ENSG00000268043.7	0.07	0.0	0.01	0.03	NBPF12	chr1	protein_coding	neuroblastoma breakpoint family, member 12
ENSG00000270591.1	0.0	0.0	0.0	0.98	RP11-73M18.11	chr14	transcribed_processed_pseudogene	--
ENSG00000258935.1	0.0	0.0	0.0	0.28	RP11-1078H9.2	chr14	lincRNA	--
ENSG00000257124.2	0.0	0.0	0.28	0.0	RP11-384P14.1	chr12	lincRNA	--
ENSG00000252279.1	0.0	0.0	0.0	0.72	RNU6-406P	chr17	snRNA	RNA, U6 small nuclear 406, pseudogene
ENSG00000261723.1	0.0	0.0	0.38	0.25	CTD-2196E14.3	chr16	antisense	--
ENSG00000265010.1	0.0	0.0	0.25	0.24	RP11-661C3.2	chr17	sense_intronic	--
ENSG00000201379.1	3.79	0.0	0.0	0.0	RNU4-76P	chr6	snRNA	RNA, U4 small nuclear 76, pseudogene
ENSG00000250345.2	0.0	0.0	0.27	0.0	RP11-780M14.1	chr4	processed_pseudogene	--
ENSG00000236700.5	0.0	0.0	0.15	0.04	LINC01010	chr6	lincRNA	long intergenic non-protein coding RNA 1010
ENSG00000271659.1	2.24	2.71	0.0	0.33	RP11-435O5.4	chr9	antisense	--
ENSG00000187754.8	0.0	0.0	0.12	0.06	SSX7	chrX	protein_coding	synovial sarcoma, X breakpoint 7
ENSG00000207322.1	0.0	0.0	0.49	0.0	RNU1-89P	chr4	snRNA	RNA, U1 small nuclear 89, pseudogene
ENSG00000172922.8	2.5	5.25	0.25	0.31	RNASEH2C	chr11	protein_coding	ribonuclease H2, subunit C
ENSG00000137801.10	46.61	47.23	2.25	0.89	THBS1	chr15	protein_coding	thrombospondin 1
ENSG00000224494.1	0.0	0.0	0.14	0.34	HNRNPA3P14	chr1	processed_pseudogene	heterogeneous nuclear ribonucleoprotein A3 pseudogene 14
ENSG00000217648.1	0.0	0.0	0.0	0.27	RP1-95L4.4	chr6	processed_pseudogene	--
ENSG00000271105.1	0.0	2.39	0.15	0.43	SCML2P2	chr16	processed_pseudogene	SCML2 pseudogene 2
ENSG00000173706.12	8.63	6.48	0.67	0.72	HEG1	chr3	protein_coding	heart development protein with EGF-like domains 1
ENSG00000115425.13	0.86	0.0	0.09	0.17	PECR	chr2	protein_coding	peroxisomal trans-2-enoyl-CoA reductase
ENSG00000262294.1	0.0	0.0	0.96	0.41	RP11-1260E13.2	chr17	antisense	--
ENSG00000231404.2	0.0	0.0	0.55	0.4	RAC1P3	chr13	processed_pseudogene	ras-related C3 botulinum toxin substrate 1 pseudogene 3
ENSG00000049449.8	4.53	2.05	0.28	0.36	RCN1	chr11	protein_coding	reticulocalbin 1, EF-hand calcium binding domain
ENSG00000226245.1	0.0	0.0	0.55	0.0	ZNF32-AS1	chr10	antisense	ZNF32 antisense RNA 1
ENSG00000269038.1	1.18	2.86	0.0	0.17	AP001462.6	chr11	lincRNA	--
ENSG00000224799.1	0.0	1.0	1.12	1.2	RP11-445O16.3	chrX	antisense	--
ENSG00000166825.13	30.18	35.27	1.17	0.74	ANPEP	chr15	protein_coding	alanyl (membrane) aminopeptidase
ENSG00000280147.1	0.0	0.0	0.17	0.92	RP11-486M23.3	chr8	TEC	--
ENSG00000207518.1	0.0	0.0	0.0	0.72	RNU6-59P	chr13	snRNA	RNA, U6 small nuclear 59, pseudogene
ENSG00000110696.9	1.94	6.45	0.4	0.39	C11orf58	chr11	protein_coding	chromosome 11 open reading frame 58
ENSG00000237194.1	0.0	0.0	0.62	0.6	SNAI1P1	chr2	processed_pseudogene	snail family zinc finger 1 pseudogene 1
ENSG00000180769.8	0.0	0.0	0.19	0.0	WDFY3-AS2	chr4	processed_transcript	WDFY3 antisense RNA 2
ENSG00000271447.5	0.0	0.0	0.06	0.09	MMP28	chr17	protein_coding	matrix metallopeptidase 28
ENSG00000066379.14	3.09	1.49	0.65	0.18	ZNRD1	chr6	protein_coding	zinc ribbon domain containing 1
ENSG00000206747.1	0.0	0.0	0.0	1.45	RNU6-245P	chrX	snRNA	RNA, U6 small nuclear 245, pseudogene
ENSG00000231529.1	0.0	0.0	0.2	0.0	RP11-410C4.4	chr1	lincRNA	--
ENSG00000279466.1	0.0	1.38	0.34	0.0	RP11-386I8.5	chr12	TEC	--
ENSG00000164509.13	0.0	0.0	0.23	0.19	IL31RA	chr5	protein_coding	interleukin 31 receptor A
ENSG00000255481.2	0.0	0.0	0.17	0.0	OR56A7P	chr11	unprocessed_pseudogene	olfactory receptor, family 56, subfamily A, member 7 pseudogene
ENSG00000153187.16	90.6	86.42	3.48	3.03	HNRNPU	chr1	protein_coding	heterogeneous nuclear ribonucleoprotein U (scaffold attachment factor A)
ENSG00000214414.9	0.79	0.0	0.35	0.29	TRIM77	chr11	protein_coding	tripartite motif containing 77
ENSG00000278615.4	8.77	7.07	0.22	0.0	C11orf98	chr11	protein_coding	chromosome 11 open reading frame 98
ENSG00000103415.11	4.51	3.23	0.25	0.22	HMOX2	chr16	protein_coding	heme oxygenase 2
ENSG00000280236.1	0.0	0.0	0.5	0.14	OR12D2	chr6	polymorphic_pseudogene	olfactory receptor, family 12, subfamily D, member 2 (gene/pseudogene)
ENSG00000162174.12	0.23	1.11	0.52	0.37	ASRGL1	chr11	protein_coding	asparaginase like 1
ENSG00000143595.12	0.0	0.0	0.14	0.2	AQP10	chr1	protein_coding	aquaporin 10
ENSG00000199135.1	0.0	0.0	0.0	1.03	MIR101-1	chr1	miRNA	microRNA 101-1
ENSG00000257510.1	0.0	0.0	0.0	0.26	RP11-609L23.1	chr12	lincRNA	--
ENSG00000187944.2	0.0	0.0	0.48	0.19	C2orf66	chr2	protein_coding	chromosome 2 open reading frame 66
ENSG00000279539.1	0.0	0.0	0.18	0.21	AC006486.10	chr19	TEC	--
ENSG00000122136.13	0.0	0.0	0.08	0.38	OBP2A	chr9	protein_coding	odorant binding protein 2A
ENSG00000012504.13	0.0	0.0	0.1	0.05	NR1H4	chr12	protein_coding	nuclear receptor subfamily 1, group H, member 4
ENSG00000243284.1	0.0	0.0	0.09	0.21	VSIG8	chr1	protein_coding	V-set and immunoglobulin domain containing 8
ENSG00000221783.1	11.99	0.0	0.0	0.0	MIR1183	chr7	miRNA	microRNA 1183
ENSG00000256377.5	0.0	0.0	0.22	0.07	RP11-1060J15.4	chr12	antisense	--
ENSG00000253768.1	0.0	1.42	0.18	0.34	CTB-33O18.1	chr5	lincRNA	--
ENSG00000213949.8	3.22	2.64	0.29	0.32	ITGA1	chr5	protein_coding	integrin, alpha 1
ENSG00000213742.6	0.32	0.89	0.16	0.21	ZNF337-AS1	chr20	antisense	ZNF337 antisense RNA 1
ENSG00000203814.6	4.62	1.52	0.69	0.34	HIST2H2BF	chr1	protein_coding	histone cluster 2, H2bf
ENSG00000070808.15	0.2	0.0	0.33	0.32	CAMK2A	chr5	protein_coding	calcium/calmodulin-dependent protein kinase II alpha
ENSG00000171855.6	0.0	0.0	0.74	0.27	IFNB1	chr9	protein_coding	interferon, beta 1, fibroblast
ENSG00000219392.1	0.0	0.0	0.0	0.42	RP1-265C24.5	chr6	unprocessed_pseudogene	--
ENSG00000214041.4	0.0	0.0	0.32	0.21	PGAM1P4	chr3	processed_pseudogene	phosphoglycerate mutase 1 pseudogene 4
ENSG00000270690.1	1.1	3.99	0.99	0.48	RP11-349G13.3	chr15	processed_pseudogene	--
ENSG00000159063.12	1.52	2.58	0.41	0.18	ALG8	chr11	protein_coding	ALG8, alpha-1,3-glucosyltransferase
ENSG00000267309.1	2.3	0.46	0.63	0.61	CTD-2630F21.1	chr19	antisense	--
ENSG00000130653.15	2.67	3.36	0.33	0.34	PNPLA7	chr9	protein_coding	patatin-like phospholipase domain containing 7
ENSG00000175229.6	0.0	0.0	0.26	0.14	GAL3ST3	chr11	protein_coding	galactose-3-O-sulfotransferase 3
ENSG00000226621.1	0.0	0.0	0.93	0.0	AC083855.5	chr3	processed_pseudogene	--
ENSG00000148468.16	3.24	2.29	0.18	0.61	FAM171A1	chr10	protein_coding	family with sequence similarity 171, member A1
ENSG00000120451.10	4.96	3.36	0.69	0.4	SNX19	chr11	protein_coding	sorting nexin 19
ENSG00000267506.5	0.0	0.26	0.21	0.13	RP11-13K12.1	chr17	lincRNA	--
ENSG00000168813.16	1.59	2.42	0.26	0.29	ZNF507	chr19	protein_coding	zinc finger protein 507
ENSG00000170836.11	1.55	2.01	0.25	0.06	PPM1D	chr17	protein_coding	protein phosphatase, Mg2+/Mn2+ dependent, 1D
ENSG00000162458.12	0.61	1.03	0.46	0.34	FBLIM1	chr1	protein_coding	filamin binding LIM protein 1
ENSG00000230587.1	0.0	0.0	0.59	0.33	AC093609.1	chr2	lincRNA	--
ENSG00000128253.13	0.2	0.0	0.09	0.03	RFPL2	chr22	protein_coding	ret finger protein-like 2
ENSG00000261586.2	0.0	0.0	0.57	0.44	RP11-923I11.6	chr12	lincRNA	--
ENSG00000182118.5	0.0	0.86	0.0	0.21	FAM89A	chr1	protein_coding	family with sequence similarity 89, member A
ENSG00000055957.10	0.0	0.0	0.29	0.19	ITIH1	chr3	protein_coding	inter-alpha-trypsin inhibitor heavy chain 1
ENSG00000277738.1	0.0	0.0	0.53	0.92	RP11-693J15.6	chr12	lincRNA	--
ENSG00000256574.6	0.0	0.0	0.44	0.61	OR13A1	chr10	protein_coding	olfactory receptor, family 13, subfamily A, member 1
ENSG00000164442.9	6.53	6.87	0.22	0.06	CITED2	chr6	protein_coding	Cbp/p300-interacting transactivator, with Glu/Asp-rich carboxy-terminal domain, 2
ENSG00000100129.17	0.85	1.72	0.28	0.08	EIF3L	chr22	protein_coding	eukaryotic translation initiation factor 3, subunit L
ENSG00000281375.1	0.0	0.0	1.8	1.16	AC008041.1	chr3	miRNA	--
ENSG00000273840.1	0.0	0.0	0.05	0.07	AL078471.5	chr21	processed_transcript	--
ENSG00000268858.2	9.87	6.28	0.6	0.25	RP4-591C20.9	chr20	antisense	--
ENSG00000135090.13	5.58	4.07	0.62	0.39	TAOK3	chr12	protein_coding	TAO kinase 3
ENSG00000065183.15	3.74	3.31	0.29	0.32	WDR3	chr1	protein_coding	WD repeat domain 3
ENSG00000167862.9	3.6	2.9	0.36	0.7	ICT1	chr17	protein_coding	immature colon carcinoma transcript 1
ENSG00000220988.1	11.73	14.18	0.0	0.0	SNORD88C	chr19	snoRNA	small nucleolar RNA, C/D box 88C
ENSG00000249077.1	0.0	0.0	0.26	0.0	RP11-478C1.8	chr4	processed_pseudogene	--
ENSG00000026103.19	0.0	0.95	0.15	0.2	FAS	chr10	protein_coding	Fas cell surface death receptor
ENSG00000122861.15	0.4	0.72	0.86	0.61	PLAU	chr10	protein_coding	plasminogen activator, urokinase
ENSG00000255426.1	0.0	0.0	1.11	0.27	CTD-2210P24.2	chr11	lincRNA	--
ENSG00000167280.16	8.48	7.51	0.34	0.42	ENGASE	chr17	protein_coding	endo-beta-N-acetylglucosaminidase
ENSG00000237233.2	0.0	0.0	0.46	0.27	TMEM26-AS1	chr10	antisense	TMEM26 antisense RNA 1
ENSG00000136630.12	1.87	0.85	0.32	0.31	HLX	chr1	protein_coding	H2.0-like homeobox
ENSG00000184292.6	2.95	1.1	0.17	0.13	TACSTD2	chr1	protein_coding	tumor-associated calcium signal transducer 2
ENSG00000256022.5	0.56	0.0	1.83	0.73	RP11-526P6.1	chr12	lincRNA	--
ENSG00000267222.1	0.0	0.0	0.47	0.11	RP11-194N12.2	chr17	sense_intronic	--
ENSG00000072506.12	7.23	6.72	0.17	0.4	HSD17B10	chrX	protein_coding	hydroxysteroid (17-beta) dehydrogenase 10
ENSG00000104435.13	0.0	0.0	0.2	0.0	STMN2	chr8	protein_coding	stathmin 2
ENSG00000272990.1	0.0	0.0	0.31	0.0	RP11-305K5.1	chr3	antisense	--
ENSG00000229385.1	0.0	0.0	0.36	0.23	AC010975.1	chr2	antisense	--
ENSG00000259290.1	0.0	0.0	1.35	1.09	RP11-687M24.7	chr11	sense_intronic	--
ENSG00000223714.1	0.0	0.0	0.19	0.0	RP5-1172N10.2	chrX	lincRNA	--
ENSG00000254417.1	0.0	0.0	0.72	0.62	ANO1-AS2	chr11	antisense	ANO1 antisense RNA 2 (head to head)
ENSG00000234694.1	1.61	0.0	0.12	0.59	RP1-92O14.3	chr1	antisense	--
ENSG00000187796.13	5.03	5.47	0.34	0.07	CARD9	chr9	protein_coding	caspase recruitment domain family, member 9
ENSG00000235563.1	0.0	0.0	0.09	0.17	RP11-334A14.8	chr1	antisense	--
ENSG00000078070.11	2.71	3.08	0.41	0.57	MCCC1	chr3	protein_coding	methylcrotonoyl-CoA carboxylase 1 (alpha)
ENSG00000183044.11	0.0	0.21	0.17	0.31	ABAT	chr16	protein_coding	4-aminobutyrate aminotransferase
ENSG00000278002.1	0.0	0.0	0.31	0.36	RP11-596C23.2	chr14	lincRNA	--
ENSG00000106236.3	0.0	0.0	0.3	0.32	NPTX2	chr7	protein_coding	neuronal pentraxin II
ENSG00000235470.5	0.0	0.0	0.39	0.84	NEURL1-AS1	chr10	antisense	NEURL1 antisense RNA 1
ENSG00000229672.2	0.0	0.0	0.11	0.2	RP11-184A2.3	chr10	antisense	--
ENSG00000199179.2	0.0	0.0	0.74	0.0	MIRLET7I	chr12	miRNA	microRNA let-7i
ENSG00000225171.2	0.0	0.0	0.52	0.67	DUTP6	chr1	processed_pseudogene	deoxyuridine triphosphatase pseudogene 6
ENSG00000231307.1	0.0	0.0	0.46	0.22	RPS3P2	chr20	processed_pseudogene	ribosomal protein S3 pseudogene 2
ENSG00000231965.4	1.03	0.0	0.46	1.04	AF131215.1	chr8	processed_pseudogene	--
ENSG00000163807.5	0.1	0.63	0.37	0.33	KIAA1143	chr3	protein_coding	KIAA1143
ENSG00000180628.14	0.81	0.18	0.09	0.05	PCGF5	chr10	protein_coding	polycomb group ring finger 5
ENSG00000253888.1	0.0	0.0	0.82	0.4	RP11-521M14.1	chr8	antisense	--
ENSG00000119866.20	0.0	0.08	0.3	0.11	BCL11A	chr2	protein_coding	B-cell CLL/lymphoma 11A (zinc finger protein)
ENSG00000204519.10	0.91	1.37	0.07	0.2	ZNF551	chr19	protein_coding	zinc finger protein 551
ENSG00000237970.1	0.0	0.0	0.05	0.16	TMEM161BP1	chr10	processed_pseudogene	transmembrane protein 161B pseudogene 1
ENSG00000145491.11	0.0	0.0	0.23	0.6	ROPN1L	chr5	protein_coding	rhophilin associated tail protein 1-like
ENSG00000279905.1	0.09	0.11	0.41	0.41	RP11-117L5.1	chr12	TEC	--
ENSG00000146409.10	0.23	1.09	0.13	0.07	SLC18B1	chr6	protein_coding	solute carrier family 18, subfamily B, member 1
ENSG00000171540.7	0.0	0.0	0.24	0.04	OTP	chr5	protein_coding	orthopedia homeobox
ENSG00000274043.1	0.0	0.0	0.0	1.14	AC105265.1	chr3	miRNA	--
ENSG00000251301.6	0.0	0.0	0.07	0.31	RP11-81H14.2	chr12	lincRNA	--
ENSG00000277514.1	0.0	0.0	0.35	0.45	OR52Q1P	chr11	unprocessed_pseudogene	olfactory receptor, family 52, subfamily Q, member 1 pseudogene
ENSG00000225945.1	0.0	0.0	0.19	0.55	RP3-441A12.1	chr6	antisense	--
ENSG00000231449.1	0.0	0.0	0.35	1.5	AC097359.2	chr3	processed_pseudogene	--
ENSG00000151239.13	0.68	0.83	0.2	0.12	TWF1	chr12	protein_coding	twinfilin actin binding protein 1
ENSG00000259595.1	0.0	0.0	0.0	0.25	RP11-516C1.1	chr15	antisense	--
ENSG00000225546.5	0.0	0.0	0.08	0.04	RP11-328J2.1	chr7	lincRNA	--
ENSG00000088002.11	0.0	0.0	0.14	0.05	SULT2B1	chr19	protein_coding	sulfotransferase family, cytosolic, 2B, member 1
ENSG00000185262.8	4.45	3.23	0.31	0.26	UBALD2	chr17	protein_coding	UBA-like domain containing 2
ENSG00000256314.1	0.0	0.0	0.17	0.16	RP11-338E21.3	chr12	antisense	--
ENSG00000230383.1	0.0	0.0	0.19	0.27	AC009245.3	chr7	processed_pseudogene	--
ENSG00000231762.1	0.23	0.0	0.17	0.07	RP11-354K4.1	chr6	processed_pseudogene	--
ENSG00000205707.10	0.0	0.68	0.0	0.04	LYRM5	chr12	protein_coding	LYR motif containing 5
ENSG00000201343.1	4.85	5.87	0.73	0.0	Y_RNA	chr3	misc_RNA	--
ENSG00000264364.2	4.08	4.36	0.41	0.63	DYNLL2	chr17	protein_coding	dynein, light chain, LC8-type 2
ENSG00000184194.5	0.24	0.0	0.02	0.16	GPR173	chrX	protein_coding	G protein-coupled receptor 173
ENSG00000266306.1	0.0	0.0	1.16	1.07	CTD-2008P7.6	chr17	unprocessed_pseudogene	--
ENSG00000068745.14	5.76	6.96	0.44	0.24	IP6K2	chr3	protein_coding	inositol hexakisphosphate kinase 2
ENSG00000277672.1	0.0	0.0	0.29	0.84	RP11-386G11.11	chr12	processed_pseudogene	--
ENSG00000178654.11	0.0	0.0	0.0	0.28	PPIAP33	chr9	processed_pseudogene	peptidylprolyl isomerase A (cyclophilin A) pseudogene 33
ENSG00000169660.15	0.0	1.41	0.07	0.03	HEXDC	chr17	protein_coding	hexosaminidase (glycosyl hydrolase family 20, catalytic domain) containing
ENSG00000224927.2	0.0	0.0	0.45	0.43	NDUFA5P10	chr1	processed_pseudogene	NADH dehydrogenase (ubiquinone) 1 alpha subcomplex, 5 pseudogene 10
ENSG00000138160.5	3.4	3.85	0.16	0.19	KIF11	chr10	protein_coding	kinesin family member 11
ENSG00000166225.8	1.56	2.55	0.18	0.18	FRS2	chr12	protein_coding	fibroblast growth factor receptor substrate 2
ENSG00000249958.1	0.0	0.0	0.33	0.21	CCT7P2	chr5	processed_pseudogene	chaperonin containing TCP1, subunit 7 (eta) pseudogene 2
ENSG00000272764.1	0.0	0.0	0.0	0.56	RP11-318E3.9	chr10	lincRNA	--
ENSG00000226883.1	0.0	0.0	0.0	0.61	RP4-782L23.2	chr1	antisense	--
ENSG00000143228.12	2.64	2.23	0.2	0.23	NUF2	chr1	protein_coding	NUF2, NDC80 kinetochore complex component
ENSG00000105447.12	5.46	7.07	0.17	0.32	GRWD1	chr19	protein_coding	glutamate-rich WD repeat containing 1
ENSG00000278969.1	0.0	0.0	0.27	0.62	RP11-662I13.3	chr12	TEC	--
ENSG00000196498.13	68.06	62.82	1.67	1.26	NCOR2	chr12	protein_coding	nuclear receptor corepressor 2
ENSG00000279537.1	0.0	0.0	0.26	0.41	RP11-133K1.8	chr15	TEC	--
ENSG00000095209.11	0.89	1.23	0.1	0.06	TMEM38B	chr9	protein_coding	transmembrane protein 38B
ENSG00000224722.3	0.0	0.0	0.26	0.37	RP11-255B23.1	chr8	processed_pseudogene	--
ENSG00000166797.10	2.34	5.38	0.04	0.17	FAM96A	chr15	protein_coding	family with sequence similarity 96, member A
ENSG00000278089.1	0.0	0.0	0.97	0.94	SNORD115-7	chr15	snoRNA	small nucleolar RNA, C/D box 115-7
ENSG00000236312.3	0.0	0.0	0.45	0.66	RPL34P34	chr19	processed_pseudogene	ribosomal protein L34 pseudogene 34
ENSG00000272076.1	0.0	0.0	0.0	0.27	RP11-11C20.3	chr8	lincRNA	--
ENSG00000277491.1	0.0	1.32	0.0	0.0	RP11-676J12.9	chr17	lincRNA	--
ENSG00000155657.23	0.05	0.01	0.14	0.13	TTN	chr2	protein_coding	titin
ENSG00000239215.1	0.0	0.0	0.61	0.0	RPL27P12	chr12	processed_pseudogene	ribosomal protein L27 pseudogene 12
ENSG00000226963.1	0.0	0.0	0.57	0.14	AC078883.4	chr2	antisense	--
ENSG00000227309.1	0.0	0.0	0.44	0.0	AC140076.1	chr3	processed_pseudogene	--
ENSG00000079435.9	0.56	0.68	0.57	0.43	LIPE	chr19	protein_coding	lipase, hormone-sensitive
ENSG00000252953.1	0.0	0.0	1.25	6.05	RNU6-232P	chr3	snRNA	RNA, U6 small nuclear 232, pseudogene
ENSG00000144959.9	1.59	1.1	0.49	0.07	NCEH1	chr3	protein_coding	neutral cholesterol ester hydrolase 1
ENSG00000274589.1	0.0	4.23	0.52	0.76	Metazoa_SRP	chr11	misc_RNA	--
ENSG00000243251.5	0.0	2.04	0.22	0.14	PGBD3	chr10	protein_coding	piggyBac transposable element derived 3
ENSG00000182013.17	0.0	0.0	0.24	0.19	PNMAL1	chr19	protein_coding	paraneoplastic Ma antigen family-like 1
ENSG00000224851.1	0.0	0.0	0.0	0.52	LINC00502	chr10	lincRNA	long intergenic non-protein coding RNA 502
ENSG00000169962.4	1.09	0.75	0.16	0.16	TAS1R3	chr1	protein_coding	taste receptor, type 1, member 3
ENSG00000261428.2	0.0	0.46	0.0	0.08	RP11-16P6.1	chr2	antisense	--
ENSG00000251520.1	2.98	0.0	0.74	0.87	RP11-46A10.6	chr1	unprocessed_pseudogene	--
ENSG00000240174.1	0.0	0.0	0.0	0.14	RP11-851M3.1	chr11	processed_pseudogene	--
ENSG00000171403.9	0.7	0.0	0.42	0.54	KRT9	chr17	protein_coding	keratin 9, type I
ENSG00000236929.2	0.0	0.0	0.72	0.0	RP11-699A7.1	chrX	processed_pseudogene	--
ENSG00000257588.1	0.0	0.0	0.76	0.44	RP11-469H8.6	chr12	antisense	--
ENSG00000198399.14	8.16	5.12	0.59	0.21	ITSN2	chr2	protein_coding	intersectin 2
ENSG00000213083.3	0.0	0.0	0.19	0.09	AC010731.6	chr2	processed_pseudogene	--
ENSG00000163166.13	32.66	35.78	1.84	0.86	IWS1	chr2	protein_coding	IWS1 homolog (S. cerevisiae)
ENSG00000110651.11	3.5	3.63	0.15	0.04	CD81	chr11	protein_coding	CD81 molecule
ENSG00000215045.8	0.0	0.0	0.23	0.15	GRID2IP	chr7	protein_coding	glutamate receptor, ionotropic, delta 2 (Grid2) interacting protein
ENSG00000229950.1	1.36	1.23	0.2	0.79	TFAP2A-AS1	chr6	antisense	TFAP2A antisense RNA 1
ENSG00000257283.1	0.0	0.0	0.0	0.43	RP11-1060G2.1	chr12	antisense	--
ENSG00000257252.5	1.31	0.0	0.59	0.48	RP11-486A14.2	chr12	antisense	--
ENSG00000203279.3	0.66	4.8	0.2	0.0	RP11-498P14.5	chr9	lincRNA	--
ENSG00000164818.15	2.71	3.43	0.31	0.28	DNAAF5	chr7	protein_coding	dynein, axonemal, assembly factor 5
ENSG00000196811.11	0.0	0.0	0.07	0.27	CHRNG	chr2	protein_coding	cholinergic receptor, nicotinic, gamma (muscle)
ENSG00000254793.1	0.51	0.0	0.3	0.74	FDPSP4	chr15	processed_pseudogene	farnesyl diphosphate synthase pseudogene 4
ENSG00000107968.9	0.94	0.19	0.33	0.27	MAP3K8	chr10	protein_coding	mitogen-activated protein kinase kinase kinase 8
ENSG00000223373.1	0.9	0.0	0.13	0.13	AC108066.1	chr2	lincRNA	--
ENSG00000215846.6	0.0	0.0	0.52	1.02	MPTX1	chr1	processed_pseudogene	mucosal pentraxin 1 (pseudogene)
ENSG00000222543.1	0.0	0.0	0.0	1.08	RN7SKP220	chr10	misc_RNA	RNA, 7SK small nuclear pseudogene 220
ENSG00000012963.13	1.44	1.75	0.06	0.13	UBR7	chr14	protein_coding	ubiquitin protein ligase E3 component n-recognin 7 (putative)
ENSG00000278577.1	0.0	0.0	0.78	3.01	RP11-340I6.11	chr7	unprocessed_pseudogene	--
ENSG00000102055.5	0.0	0.0	0.39	0.0	PPP1R2P9	chrX	processed_pseudogene	protein phosphatase 1, regulatory (inhibitor) subunit 2 pseudogene 9
ENSG00000158470.5	4.97	4.65	0.54	0.39	B4GALT5	chr20	protein_coding	UDP-Gal:betaGlcNAc beta 1,4- galactosyltransferase, polypeptide 5
ENSG00000261158.1	0.0	0.0	0.52	0.0	CTD-2583P5.3	chr16	antisense	--
ENSG00000235010.1	1.34	0.0	0.2	0.39	RP11-140A10.3	chr10	antisense	--
ENSG00000226237.1	0.0	0.0	0.09	0.07	RP11-276H19.1	chr9	lincRNA	--
ENSG00000134940.13	0.0	0.0	0.65	0.42	ACRV1	chr11	protein_coding	acrosomal vesicle protein 1
ENSG00000276110.1	0.75	0.9	0.22	0.22	RP4-790G17.7	chr1	antisense	--
ENSG00000254962.1	0.56	0.0	0.33	0.32	OR4A14P	chr11	unprocessed_pseudogene	olfactory receptor, family 4, subfamily A, member 14 pseudogene
ENSG00000143742.12	4.63	1.49	0.09	0.0	SRP9	chr1	protein_coding	signal recognition particle 9kDa
ENSG00000204388.6	1.69	4.61	0.06	0.06	HSPA1B	chr6	protein_coding	heat shock 70kDa protein 1B
ENSG00000127743.5	0.0	0.0	0.34	0.56	IL17B	chr5	protein_coding	interleukin 17B
ENSG00000227613.1	0.0	0.0	0.17	0.16	QRSL1P2	chr1	processed_pseudogene	glutaminyl-tRNA synthase (glutamine-hydrolyzing)-like 1 pseudogene 2
ENSG00000202205.1	0.0	0.0	0.79	0.0	RNU6-1034P	chr17	snRNA	RNA, U6 small nuclear 1034, pseudogene
ENSG00000112462.8	0.0	0.0	0.17	0.29	OR12D3	chr6	protein_coding	olfactory receptor, family 12, subfamily D, member 3
ENSG00000254993.1	0.0	0.0	0.5	0.48	TRIM77BP	chr11	unprocessed_pseudogene	tripartite motif containing 77B, pseudogene
ENSG00000233665.8	0.99	0.4	0.35	0.63	RP11-523O18.5	chr10	processed_transcript	--
ENSG00000225999.1	0.0	0.0	0.39	0.0	NDUFA12P1	chr13	processed_pseudogene	NADH dehydrogenase (ubiquinone) 1 alpha subcomplex, 12 pseudogene 1
ENSG00000277172.1	0.0	0.0	0.0	0.16	GAPDHP41	chr6	processed_pseudogene	glyceraldehyde 3 phosphate dehydrogenase pseudogene 41
ENSG00000085563.14	0.22	1.3	0.26	0.33	ABCB1	chr7	protein_coding	ATP-binding cassette, sub-family B (MDR/TAP), member 1
ENSG00000253260.1	1.49	0.0	0.0	0.0	RP11-379I19.1	chr8	lincRNA	--
ENSG00000197928.10	0.0	0.12	0.12	0.15	ZNF677	chr19	protein_coding	zinc finger protein 677
ENSG00000272630.1	1.95	0.0	0.11	0.1	RP11-344N10.5	chr10	lincRNA	--
ENSG00000131697.17	3.44	3.53	0.2	0.36	NPHP4	chr1	protein_coding	nephronophthisis 4
ENSG00000206922.1	0.0	0.0	0.0	1.45	RNU6-80P	chr13	snRNA	RNA, U6 small nuclear 80, pseudogene
ENSG00000003137.8	1.33	1.34	0.27	0.13	CYP26B1	chr2	protein_coding	cytochrome P450, family 26, subfamily B, polypeptide 1
ENSG00000211582.1	0.0	0.0	0.0	0.88	MIR758	chr14	miRNA	microRNA 758
ENSG00000171016.11	0.06	0.45	0.09	0.02	PYGO1	chr15	protein_coding	pygopus family PHD finger 1
ENSG00000231327.1	1.61	0.0	0.24	0.47	AC016700.5	chr2	lincRNA	--
ENSG00000163347.5	3.99	3.89	0.09	0.0	CLDN1	chr3	protein_coding	claudin 1
ENSG00000173933.19	4.35	2.16	0.27	0.24	RBM4	chr11	protein_coding	RNA binding motif protein 4
ENSG00000226703.1	0.0	0.0	0.3	0.1	NPM1P4	chr13	processed_pseudogene	nucleophosmin 1 (nucleolar phosphoprotein B23, numatrin) pseudogene 4
ENSG00000257700.1	0.0	0.0	0.31	0.1	RP11-641A6.3	chr12	antisense	--
ENSG00000240499.7	0.0	0.0	0.51	0.69	RP5-1101C3.1	chr7	antisense	--
ENSG00000172667.10	0.34	0.47	0.17	0.03	ZMAT3	chr3	protein_coding	zinc finger, matrin-type 3
ENSG00000261263.2	0.0	0.0	0.38	0.0	RP11-586K12.13	chr16	transcribed_processed_pseudogene	--
ENSG00000111786.8	9.78	10.75	0.27	0.71	SRSF9	chr12	protein_coding	serine/arginine-rich splicing factor 9
ENSG00000133657.14	6.51	6.95	0.5	0.29	ATP13A3	chr3	protein_coding	ATPase type 13A3
ENSG00000252604.1	2.75	0.0	0.82	0.0	RNU2-44P	chr4	snRNA	RNA, U2 small nuclear 44, pseudogene
ENSG00000211648.2	0.0	0.0	0.0	0.19	IGLV1-47	chr22	IG_V_gene	immunoglobulin lambda variable 1-47
ENSG00000176383.8	0.57	0.28	0.19	0.18	B3GNT4	chr12	protein_coding	UDP-GlcNAc:betaGal beta-1,3-N-acetylglucosaminyltransferase 4
ENSG00000260249.2	0.1	0.24	0.23	0.16	RP11-401P9.5	chr16	antisense	--
ENSG00000160145.15	0.09	0.15	0.35	0.31	KALRN	chr3	protein_coding	kalirin, RhoGEF kinase
ENSG00000108587.14	1.9	2.21	0.38	0.3	GOSR1	chr17	protein_coding	golgi SNAP receptor complex member 1
ENSG00000269604.1	0.0	0.0	0.31	0.15	AC005523.2	chr19	antisense	--
ENSG00000213977.7	3.09	3.73	0.17	0.22	TAX1BP3	chr17	protein_coding	Tax1 (human T-cell leukemia virus type I) binding protein 3
ENSG00000257165.5	0.0	0.0	0.22	0.54	RP11-171L9.1	chr12	lincRNA	--
ENSG00000274970.1	0.0	0.0	0.16	0.0	RP11-472F21.1	chr7	processed_pseudogene	--
ENSG00000189430.12	0.0	0.0	0.05	0.14	NCR1	chr19	protein_coding	natural cytotoxicity triggering receptor 1
ENSG00000221630.2	0.0	0.0	1.44	0.0	MIR1179	chr15	miRNA	microRNA 1179
ENSG00000233216.1	0.0	0.0	0.0	0.48	RP11-414C16.1	chr1	processed_pseudogene	--
ENSG00000128849.10	0.59	0.0	0.24	0.31	CGNL1	chr15	protein_coding	cingulin-like 1
ENSG00000228403.1	0.0	0.0	0.0	0.28	RP11-563N6.6	chr10	sense_intronic	--
ENSG00000244300.2	1.18	0.28	0.14	0.03	GATA2-AS1	chr3	antisense	GATA2 antisense RNA 1
ENSG00000150361.11	0.0	0.0	0.02	0.07	KLHL1	chr13	protein_coding	kelch-like family member 1
ENSG00000234942.2	0.0	0.0	0.23	0.11	GRID1-AS1	chr10	antisense	GRID1 antisense RNA 1
ENSG00000145214.13	0.92	1.25	0.07	0.15	DGKQ	chr4	protein_coding	diacylglycerol kinase, theta 110kDa
ENSG00000278628.1	0.0	0.0	1.35	0.0	AL391827.1	chr10	miRNA	--
ENSG00000271269.1	0.0	0.0	0.2	0.19	RP11-317P15.6	chr1	processed_pseudogene	--
ENSG00000234345.2	0.0	0.0	0.15	0.3	LL0XNC01-116E7.1	chrX	processed_pseudogene	--
ENSG00000221819.5	0.0	0.0	0.0	0.71	GAS8-AS1	chr16	antisense	GAS8 antisense RNA 1
ENSG00000153048.10	3.35	2.92	0.18	0.54	CARHSP1	chr16	protein_coding	calcium regulated heat stable protein 1, 24kDa
ENSG00000250448.1	0.0	0.0	0.73	1.09	RP11-19O2.2	chr5	antisense	--
ENSG00000230040.1	0.0	0.0	0.52	0.0	LINC00364	chr13	lincRNA	long intergenic non-protein coding RNA 364
ENSG00000229556.2	0.0	0.32	0.0	0.08	RP11-363G2.4	chr13	lincRNA	--
ENSG00000175602.3	7.7	14.82	0.42	0.41	CCDC85B	chr11	protein_coding	coiled-coil domain containing 85B
ENSG00000269151.1	0.0	0.0	0.42	0.0	AC007193.8	chr19	antisense	--
ENSG00000224973.5	0.39	0.24	0.23	0.23	LARGE-AS1	chr22	processed_transcript	LARGE antisense RNA 1
ENSG00000234169.1	0.0	0.0	2.13	0.69	AC092168.3	chr2	lincRNA	--
ENSG00000240758.2	0.0	0.0	0.0	0.23	RP11-155G14.6	chr7	processed_transcript	--
ENSG00000169118.15	0.97	1.73	0.35	0.26	CSNK1G1	chr15	protein_coding	casein kinase 1, gamma 1
ENSG00000272619.1	0.0	0.0	0.72	0.0	RP11-563K23.1	chr7	lincRNA	--
ENSG00000170153.10	0.55	0.12	0.17	0.2	RNF150	chr4	protein_coding	ring finger protein 150
ENSG00000169032.9	3.05	4.79	0.27	0.31	MAP2K1	chr15	protein_coding	mitogen-activated protein kinase kinase 1
ENSG00000271900.1	0.0	0.0	0.77	0.0	RP11-1113L8.7	chr17	processed_pseudogene	--
ENSG00000110719.9	7.61	10.06	0.42	0.23	TCIRG1	chr11	protein_coding	T-cell, immune regulator 1, ATPase, H+ transporting, lysosomal V0 subunit A3
ENSG00000156802.12	7.0	7.83	0.28	0.33	ATAD2	chr8	protein_coding	ATPase family, AAA domain containing 2
ENSG00000274937.1	0.0	0.0	0.0	0.37	CTD-2311M21.4	chr15	lincRNA	--
ENSG00000234678.1	1.01	1.22	0.3	0.15	RP11-465N4.4	chr1	antisense	--
ENSG00000129354.11	2.73	0.37	0.23	0.13	AP1M2	chr19	protein_coding	adaptor-related protein complex 1, mu 2 subunit
ENSG00000146755.10	0.25	0.0	0.15	0.14	TRIM50	chr7	protein_coding	tripartite motif containing 50
ENSG00000197380.10	0.3	0.36	0.36	0.26	DACT3	chr19	protein_coding	dishevelled-binding antagonist of beta-catenin 3
ENSG00000227667.1	0.0	0.0	0.0	0.64	RP11-331H2.3	chr1	processed_pseudogene	--
ENSG00000135821.16	0.67	0.0	0.1	0.2	GLUL	chr1	protein_coding	glutamate-ammonia ligase
ENSG00000029363.15	1.53	1.59	0.18	0.15	BCLAF1	chr6	protein_coding	BCL2-associated transcription factor 1
ENSG00000254478.1	0.0	0.0	0.84	1.22	RP11-158I9.1	chr11	processed_pseudogene	--
ENSG00000132646.10	2.18	2.19	0.22	0.11	PCNA	chr20	protein_coding	proliferating cell nuclear antigen
ENSG00000257985.1	0.0	0.0	0.87	0.4	RP1-228P16.4	chr12	antisense	--
ENSG00000127022.14	175.58	170.38	4.65	3.01	CANX	chr5	protein_coding	calnexin
ENSG00000162419.12	2.07	2.61	0.32	0.28	GMEB1	chr1	protein_coding	glucocorticoid modulatory element binding protein 1
ENSG00000206417.8	0.31	0.57	0.26	0.5	H1FX-AS1	chr3	antisense	H1FX antisense RNA 1
ENSG00000248208.1	0.0	0.0	0.15	0.29	RP11-153M7.1	chr4	processed_pseudogene	--
ENSG00000162399.6	0.0	0.0	0.3	0.42	BSND	chr1	protein_coding	barttin CLCNK-type chloride channel accessory beta subunit
ENSG00000129351.17	24.55	22.18	1.17	0.92	ILF3	chr19	protein_coding	interleukin enhancer binding factor 3, 90kDa
ENSG00000016391.10	0.49	0.76	0.18	0.23	CHDH	chr3	protein_coding	choline dehydrogenase
ENSG00000232993.1	0.0	0.0	0.34	0.17	RP11-334A14.5	chr1	antisense	--
ENSG00000168778.11	1.83	2.22	0.38	0.35	TCTN2	chr12	protein_coding	tectonic family member 2
ENSG00000237343.1	0.0	0.0	0.0	0.25	RP11-763B22.4	chr1	lincRNA	--
ENSG00000243508.1	0.75	0.0	0.56	0.33	RP11-775J23.2	chr3	processed_pseudogene	--
ENSG00000154845.15	5.42	3.94	0.49	0.67	PPP4R1	chr18	protein_coding	protein phosphatase 4, regulatory subunit 1
ENSG00000248567.1	0.0	0.0	0.41	0.4	RP11-545L5.1	chr4	lincRNA	--
ENSG00000163638.13	0.0	0.3	0.13	0.19	ADAMTS9	chr3	protein_coding	ADAM metallopeptidase with thrombospondin type 1 motif, 9
ENSG00000266767.1	0.61	0.0	0.23	0.31	RP11-678G15.2	chr18	antisense	--
ENSG00000163827.12	0.2	0.37	0.23	0.26	LRRC2	chr3	protein_coding	leucine rich repeat containing 2
ENSG00000145391.13	4.1	3.53	0.37	0.26	SETD7	chr4	protein_coding	SET domain containing (lysine methyltransferase) 7
ENSG00000233887.1	0.0	0.0	0.09	0.4	ERVWE2	chrX	processed_pseudogene	--
ENSG00000171557.16	0.25	0.0	0.04	0.07	FGG	chr4	protein_coding	fibrinogen gamma chain
ENSG00000101940.17	2.85	2.67	0.14	0.27	WDR13	chrX	protein_coding	WD repeat domain 13
ENSG00000229659.1	0.0	0.0	0.91	0.71	RP11-345K20.2	chr10	processed_pseudogene	--
ENSG00000254985.1	2.83	1.14	0.42	0.0	RSF1-IT2	chr11	sense_intronic	RSF1 intronic transcript 2
ENSG00000235411.1	0.0	0.0	0.21	0.27	AC007041.2	chr2	processed_pseudogene	--
ENSG00000230838.1	0.0	0.0	0.25	0.0	AC093850.2	chr2	lincRNA	--
ENSG00000139973.15	0.08	0.0	0.15	0.08	SYT16	chr14	protein_coding	synaptotagmin XVI
ENSG00000173727.11	1.08	2.18	0.22	0.58	CMB9-22P13.1	chr11	lincRNA	--
ENSG00000184319.15	0.0	0.16	0.9	0.86	RPL23AP82	chr22	transcribed_unprocessed_pseudogene	ribosomal protein L23a pseudogene 82
ENSG00000271475.1	0.0	0.0	0.43	0.7	RP4-799G3.1	chr1	processed_pseudogene	--
ENSG00000201801.1	0.0	21.51	0.0	0.0	RNU5E-4P	chr1	snRNA	RNA, U5E small nuclear 4, pseudogene
ENSG00000131748.15	3.2	5.06	0.29	0.25	STARD3	chr17	protein_coding	StAR-related lipid transfer (START) domain containing 3
ENSG00000213923.10	6.65	9.24	0.46	0.21	CSNK1E	chr22	protein_coding	casein kinase 1, epsilon
ENSG00000246985.7	0.57	0.0	0.47	0.29	SOCS2-AS1	chr12	processed_transcript	SOCS2 antisense RNA 1
ENSG00000182271.12	0.0	0.0	0.13	0.32	TMIGD1	chr17	protein_coding	transmembrane and immunoglobulin domain containing 1
ENSG00000143847.15	2.33	2.31	0.37	0.31	PPFIA4	chr1	protein_coding	protein tyrosine phosphatase, receptor type, f polypeptide (PTPRF), interacting protein (liprin), alpha 4
ENSG00000159674.11	4.95	2.08	0.52	0.34	SPON2	chr4	protein_coding	spondin 2, extracellular matrix protein
ENSG00000228478.1	0.0	0.0	0.3	0.0	RP1-290I10.3	chr6	lincRNA	--
ENSG00000196090.12	0.21	0.1	0.38	0.53	PTPRT	chr20	protein_coding	protein tyrosine phosphatase, receptor type, T
ENSG00000165661.15	12.25	13.82	0.86	0.7	QSOX2	chr9	protein_coding	quiescin Q6 sulfhydryl oxidase 2
ENSG00000110031.12	1.55	0.0	0.46	0.22	LPXN	chr11	protein_coding	leupaxin
ENSG00000164591.13	0.22	0.0	0.4	0.3	MYOZ3	chr5	protein_coding	myozenin 3
ENSG00000060140.8	0.18	0.0	0.29	0.28	STYK1	chr12	protein_coding	serine/threonine/tyrosine kinase 1
ENSG00000265121.1	0.0	0.0	0.4	0.26	RP11-285E9.5	chr17	lincRNA	--
ENSG00000001629.9	3.34	1.91	0.26	0.24	ANKIB1	chr7	protein_coding	ankyrin repeat and IBR domain containing 1
ENSG00000169894.17	0.1	0.4	1.53	1.52	MUC3A	chr7	protein_coding	mucin 3A, cell surface associated
ENSG00000255350.1	0.0	0.0	0.21	0.36	RP11-37O16.3	chr11	processed_pseudogene	--
ENSG00000173273.15	2.11	2.03	0.17	0.07	TNKS	chr8	protein_coding	tankyrase, TRF1-interacting ankyrin-related ADP-ribose polymerase
ENSG00000206590.1	0.0	0.0	1.49	2.89	RNU6-132P	chr15	snRNA	RNA, U6 small nuclear 132, pseudogene
ENSG00000280394.1	0.0	0.0	0.4	0.39	CTC-503J8.8	chr19	TEC	--
ENSG00000261093.1	0.58	0.7	1.0	0.59	CTD-3126B10.1	chr16	antisense	--
ENSG00000234129.7	0.92	0.84	0.1	0.2	RP11-120D5.1	chrX	lincRNA	--
ENSG00000204922.4	0.67	1.61	0.5	0.39	UQCC3	chr11	protein_coding	ubiquinol-cytochrome c reductase complex assembly factor 3
ENSG00000234775.1	0.0	0.0	0.21	0.2	RP11-335O13.7	chr1	antisense	--
ENSG00000206654.1	0.0	0.0	0.0	0.74	RNU6-608P	chr1	snRNA	RNA, U6 small nuclear 608, pseudogene
ENSG00000255130.1	0.0	0.0	0.73	0.28	RP11-396J6.1	chr8	antisense	--
ENSG00000277466.1	0.0	0.0	2.38	1.16	RP11-349F21.1	chr8	unprocessed_pseudogene	--
ENSG00000251334.2	0.0	2.16	0.0	0.0	RP11-317G22.2	chr4	processed_pseudogene	--
ENSG00000251852.1	0.0	0.0	1.58	0.0	Y_RNA	chr7	misc_RNA	--
ENSG00000149633.11	0.08	0.0	0.35	0.32	KIAA1755	chr20	protein_coding	KIAA1755
ENSG00000152782.16	0.82	0.27	0.07	0.25	PANK1	chr10	protein_coding	pantothenate kinase 1
ENSG00000230169.1	0.0	0.0	0.19	0.0	RPL30P16	chr8	processed_pseudogene	ribosomal protein L30 pseudogene 16
ENSG00000197119.12	1.15	0.7	0.23	0.22	SLC25A29	chr14	protein_coding	solute carrier family 25 (mitochondrial carnitine/acylcarnitine carrier), member 29
ENSG00000095485.16	1.22	2.45	0.24	0.15	CWF19L1	chr10	protein_coding	CWF19-like 1, cell cycle control (S. pombe)
ENSG00000256847.1	0.0	0.0	0.3	0.0	CCND2P1	chr11	processed_pseudogene	cyclin D2 pseudogene 1
ENSG00000270506.1	0.0	0.0	0.83	0.32	RP11-511B23.4	chr12	processed_pseudogene	--
ENSG00000108784.9	1.26	0.76	0.25	0.15	NAGLU	chr17	protein_coding	N-acetylglucosaminidase, alpha
ENSG00000105825.11	0.0	0.0	0.2	0.06	TFPI2	chr7	protein_coding	tissue factor pathway inhibitor 2
ENSG00000113248.5	0.0	0.0	0.12	0.17	PCDHB15	chr5	protein_coding	protocadherin beta 15
ENSG00000127720.7	0.0	0.0	0.0	0.07	METTL25	chr12	protein_coding	methyltransferase like 25
ENSG00000253274.1	0.0	0.0	0.45	0.22	IGHV1-67	chr14	IG_V_pseudogene	immunoglobulin heavy variable 1-67 (pseudogene)
ENSG00000281333.1	0.0	0.0	0.16	0.0	RP11-900F13.3	chr12	antisense	--
ENSG00000143226.13	0.22	0.8	0.46	0.51	FCGR2A	chr1	protein_coding	Fc fragment of IgG, low affinity IIa, receptor (CD32)
ENSG00000164885.12	1.52	1.47	0.27	0.62	CDK5	chr7	protein_coding	cyclin-dependent kinase 5
ENSG00000137252.9	0.0	0.0	0.12	0.04	HCRTR2	chr6	protein_coding	hypocretin (orexin) receptor 2
ENSG00000174238.14	8.99	9.88	0.49	0.34	PITPNA	chr17	protein_coding	phosphatidylinositol transfer protein, alpha
ENSG00000164088.17	0.6	1.2	0.36	0.14	PPM1M	chr3	protein_coding	protein phosphatase, Mg2+/Mn2+ dependent, 1M
ENSG00000151233.10	2.71	2.41	0.21	0.21	GXYLT1	chr12	protein_coding	glucoside xylosyltransferase 1
ENSG00000211645.2	0.0	0.0	0.39	0.19	IGLV1-50	chr22	IG_V_gene	immunoglobulin lambda variable 1-50 (non-functional)
ENSG00000274308.1	0.0	0.0	0.39	0.0	RP11-19G24.1	chr17	processed_pseudogene	--
ENSG00000229063.2	0.0	0.0	0.95	0.92	TRBV23OR9-2	chr9	TR_V_gene	T cell receptor beta variable 23/OR9-2 (non-functional)
ENSG00000280634.1	0.0	0.0	0.12	0.23	THRIL	chr12	antisense	TNF and HNRNPL related immunoregulatory long non-coding RNA
ENSG00000245105.2	0.0	0.29	0.11	0.14	A2M-AS1	chr12	antisense	A2M antisense RNA 1 (head to head)
ENSG00000259098.1	3.75	0.0	0.11	0.33	RP11-603B24.2	chr15	processed_pseudogene	--
ENSG00000229642.1	0.0	0.0	0.17	0.5	AC027119.1	chr3	lincRNA	--
ENSG00000259264.5	0.29	0.0	0.43	0.42	RP11-60L3.1	chr15	antisense	--
ENSG00000170190.15	0.78	1.88	0.15	0.2	SLC16A5	chr17	protein_coding	solute carrier family 16 (monocarboxylate transporter), member 5
ENSG00000230515.1	0.0	0.0	0.0	0.33	AC092580.3	chr2	lincRNA	--
ENSG00000126767.17	3.68	2.89	0.25	0.32	ELK1	chrX	protein_coding	ELK1, member of ETS oncogene family
ENSG00000111897.6	7.32	5.14	0.28	0.3	SERINC1	chr6	protein_coding	serine incorporator 1
ENSG00000206418.3	2.25	2.42	0.04	0.14	RAB12	chr18	protein_coding	RAB12, member RAS oncogene family
ENSG00000260937.5	0.0	0.0	0.0	0.16	RP11-548M13.1	chr15	lincRNA	--
ENSG00000229399.1	0.0	0.0	0.9	1.57	RP11-378J18.6	chr1	processed_pseudogene	--
ENSG00000207027.1	0.0	0.0	0.0	1.04	SNORA67	chr8	snoRNA	small nucleolar RNA, H/ACA box 67
ENSG00000236229.1	0.0	0.0	0.47	0.3	VEZF1P1	chr3	processed_pseudogene	vascular endothelial zinc finger 1 pseudogene 1
ENSG00000222990.1	0.0	0.0	2.89	0.0	RNU4-22P	chr14	snRNA	RNA, U4 small nuclear 22, pseudogene
ENSG00000249755.2	0.0	0.0	0.12	0.24	RP11-466G12.2	chr4	processed_pseudogene	--
ENSG00000248918.2	0.0	0.0	0.37	0.0	CTD-2089N3.3	chr5	lincRNA	--
ENSG00000233539.5	0.19	0.0	0.17	0.53	AC011294.3	chr7	lincRNA	--
ENSG00000260251.1	0.0	0.0	0.22	0.21	RP11-46D6.4	chr16	unprocessed_pseudogene	--
ENSG00000128699.13	0.29	0.36	0.07	0.09	ORMDL1	chr2	protein_coding	ORMDL sphingolipid biosynthesis regulator 1
ENSG00000168061.13	8.16	6.58	0.2	0.25	SAC3D1	chr11	protein_coding	SAC3 domain containing 1
ENSG00000244131.2	0.0	0.0	0.0	0.6	RPSAP51	chr12	processed_pseudogene	ribosomal protein SA pseudogene 51
ENSG00000176102.11	6.63	3.75	0.19	0.33	CSTF3	chr11	protein_coding	cleavage stimulation factor, 3' pre-RNA, subunit 3, 77kDa
ENSG00000171940.13	5.06	4.01	0.61	0.63	ZNF217	chr20	protein_coding	zinc finger protein 217
ENSG00000166598.12	193.09	190.14	6.46	4.33	HSP90B1	chr12	protein_coding	heat shock protein 90kDa beta (Grp94), member 1
ENSG00000223746.1	0.0	0.0	0.53	0.0	TCEB1P30	chr10	processed_pseudogene	transcription elongation factor B (SIII), polypeptide 1 pseudogene 30
ENSG00000215864.5	0.0	0.0	1.33	0.47	NBPF7	chr1	unprocessed_pseudogene	neuroblastoma breakpoint family, member 7
ENSG00000153201.15	9.07	6.45	0.4	0.26	RANBP2	chr2	protein_coding	RAN binding protein 2
ENSG00000243438.1	0.0	0.0	0.0	0.15	LARP1BP2	chr7	processed_pseudogene	La ribonucleoprotein domain family, member 1B pseudogene 2
ENSG00000266273.1	0.0	0.0	0.0	0.19	RP11-715C4.1	chr18	lincRNA	--
ENSG00000253936.1	0.0	0.0	1.41	0.45	IGHV3-63	chr14	IG_V_pseudogene	immunoglobulin heavy variable 3-63 (pseudogene)
ENSG00000229457.1	0.0	0.0	0.47	0.06	AC006227.1	chr2	lincRNA	--
ENSG00000236279.6	0.0	0.0	0.06	0.23	CLEC2L	chr7	protein_coding	C-type lectin domain family 2, member L
ENSG00000250164.1	0.0	0.0	0.18	0.71	RP11-5N11.6	chr5	lincRNA	--
ENSG00000265912.1	0.0	0.0	0.16	0.16	RP11-583F2.2	chr17	lincRNA	--
ENSG00000136295.14	14.35	14.56	0.5	0.36	TTYH3	chr7	protein_coding	tweety family member 3
ENSG00000232806.1	0.0	1.53	0.38	0.55	AP001610.9	chr21	lincRNA	--
ENSG00000185737.12	0.0	0.0	0.38	0.16	NRG3	chr10	protein_coding	neuregulin 3
ENSG00000214135.8	0.0	0.8	0.3	0.16	AC024560.3	chr3	transcribed_unprocessed_pseudogene	--
ENSG00000021852.12	0.0	0.0	0.45	0.46	C8B	chr1	protein_coding	complement component 8, beta polypeptide
ENSG00000183801.7	0.92	1.34	0.22	0.24	OLFML1	chr11	protein_coding	olfactomedin-like 1
ENSG00000273825.1	0.0	0.0	0.04	0.0	CH17-164J11.1	chr1	unprocessed_pseudogene	--
ENSG00000138386.16	2.77	2.37	0.1	0.05	NAB1	chr2	protein_coding	NGFI-A binding protein 1 (EGR1 binding protein 1)
ENSG00000139233.6	0.33	0.57	0.06	0.15	LLPH	chr12	protein_coding	LLP homolog, long-term synaptic facilitation (Aplysia)
ENSG00000271997.1	0.69	0.5	0.54	0.16	RP11-97O12.6	chr15	sense_intronic	--
ENSG00000175820.3	0.25	0.3	0.42	0.36	CCDC168	chr13	protein_coding	coiled-coil domain containing 168
ENSG00000273566.1	0.0	2.3	0.0	0.0	Metazoa_SRP	chr10	misc_RNA	--
ENSG00000264991.1	0.0	7.5	0.0	0.0	AP001205.1	chr8	miRNA	--
ENSG00000147697.8	0.0	0.0	0.29	0.14	GSDMC	chr8	protein_coding	gasdermin C
ENSG00000235453.7	0.3	0.0	0.36	0.04	TOPORS-AS1	chr9	antisense	TOPORS antisense RNA 1
ENSG00000274150.1	0.0	0.0	0.17	0.0	FADS2P1	chr11	unprocessed_pseudogene	fatty acid desaturase 2 pseudogene 1
ENSG00000253726.1	0.0	0.0	0.09	0.18	RP11-313C15.1	chr8	sense_intronic	--
ENSG00000109220.10	2.23	0.0	0.2	0.19	CHIC2	chr4	protein_coding	cysteine-rich hydrophobic domain 2
ENSG00000262003.1	0.0	0.0	0.1	0.38	RP11-676J12.7	chr17	antisense	--
ENSG00000280076.1	0.54	0.33	0.44	0.55	RP11-326A13.2	chr15	TEC	--
ENSG00000273527.1	0.0	0.0	0.0	0.87	AC108022.1	chr4	miRNA	--
ENSG00000254779.4	0.7	0.0	0.0	0.0	EGLN1P1	chr15	transcribed_processed_pseudogene	egl-9 family hypoxia-inducible factor 1 pseudogene 1
ENSG00000233953.1	0.0	2.99	0.18	0.0	AC009970.1	chr2	antisense	--
ENSG00000228835.1	0.0	0.0	0.19	0.23	AC012123.1	chr18	antisense	--
ENSG00000137331.11	38.96	33.32	0.71	0.4	IER3	chr6	protein_coding	immediate early response 3
ENSG00000252506.1	0.0	0.0	0.0	1.27	RNU6-180P	chr1	snRNA	RNA, U6 small nuclear 180, pseudogene
ENSG00000165244.6	1.46	2.12	0.13	0.02	ZNF367	chr9	protein_coding	zinc finger protein 367
ENSG00000251380.3	0.0	0.41	0.23	0.44	DCANP1	chr5	protein_coding	dendritic cell-associated nuclear protein
ENSG00000166037.10	5.18	4.27	0.21	0.19	CEP57	chr11	protein_coding	centrosomal protein 57kDa
ENSG00000227383.1	3.26	3.95	0.0	0.0	RP11-571F15.2	chr9	processed_pseudogene	--
ENSG00000132840.9	0.52	0.0	0.43	0.42	BHMT2	chr5	protein_coding	betaine--homocysteine S-methyltransferase 2
ENSG00000125869.9	0.0	0.0	0.35	0.42	LAMP5	chr20	protein_coding	lysosomal-associated membrane protein family, member 5
ENSG00000238247.1	1.73	1.68	0.16	0.25	GS1-309P15.4	chrX	processed_pseudogene	--
ENSG00000134759.13	1.11	0.67	0.25	0.16	ELP2	chr18	protein_coding	elongator acetyltransferase complex subunit 2
ENSG00000169919.16	2.09	2.81	0.9	0.54	GUSB	chr7	protein_coding	glucuronidase, beta
ENSG00000256717.1	0.0	0.0	0.42	0.0	AP000797.3	chr11	lincRNA	--
ENSG00000228205.1	0.0	0.0	0.33	0.11	RP11-778D9.4	chr3	processed_pseudogene	--
ENSG00000015413.9	0.0	1.03	0.38	0.17	DPEP1	chr16	protein_coding	dipeptidase 1 (renal)
ENSG00000232526.1	0.0	0.0	0.09	0.18	VDAC1P13	chr2	processed_pseudogene	voltage-dependent anion channel 1 pseudogene 13
ENSG00000260672.1	1.53	1.06	0.33	0.57	RP11-1006G14.1	chr15	lincRNA	--
ENSG00000122691.12	0.0	1.16	0.1	0.09	TWIST1	chr7	protein_coding	twist family bHLH transcription factor 1
ENSG00000262140.1	0.0	0.0	0.18	0.09	RP11-417N10.3	chr16	unprocessed_pseudogene	--
ENSG00000243742.5	0.3	0.18	0.39	0.26	RPLP0P2	chr11	transcribed_processed_pseudogene	ribosomal protein, large, P0 pseudogene 2
ENSG00000102763.15	1.72	1.39	0.19	0.07	VWA8	chr13	protein_coding	von Willebrand factor A domain containing 8
ENSG00000186409.14	0.0	0.33	0.21	0.3	CCDC30	chr1	protein_coding	coiled-coil domain containing 30
ENSG00000232494.1	0.0	0.0	0.46	0.44	RP11-403N16.2	chr9	lincRNA	--
ENSG00000258137.5	0.0	0.0	0.17	0.34	RP11-753H16.3	chr12	antisense	--
ENSG00000249018.2	0.0	0.0	0.0	0.08	GAPDHP56	chr4	processed_pseudogene	glyceraldehyde 3 phosphate dehydrogenase pseudogene 56
ENSG00000060982.14	0.11	0.0	0.15	0.15	BCAT1	chr12	protein_coding	branched chain amino-acid transaminase 1, cytosolic
ENSG00000101868.10	7.1	5.18	0.74	0.31	POLA1	chrX	protein_coding	polymerase (DNA directed), alpha 1, catalytic subunit
ENSG00000282600.1	0.0	0.0	0.0	0.45	CH17-212P11.4	chr14	IG_V_pseudogene	--
ENSG00000234069.1	0.0	0.0	0.35	0.17	GAPDHP53	chr20	processed_pseudogene	glyceraldehyde 3 phosphate dehydrogenase pseudogene 53
ENSG00000228526.3	0.0	6.31	1.17	0.19	RP3-510D11.1	chr1	lincRNA	--
ENSG00000077800.11	0.0	0.0	0.14	0.27	FKBP6	chr7	protein_coding	FK506 binding protein 6, 36kDa
ENSG00000261243.1	0.0	0.0	0.13	0.0	RP11-517C16.4	chr16	antisense	--
ENSG00000255946.1	0.0	0.0	0.55	0.13	RP11-173P15.7	chr12	antisense	--
ENSG00000172900.11	0.0	0.0	0.21	0.21	FLJ42102	chr11	unitary_pseudogene	--
ENSG00000174015.9	0.0	0.0	0.08	0.15	SPERT	chr13	protein_coding	spermatid associated
ENSG00000201564.1	0.0	8.2	1.52	0.98	RN7SKP50	chr11	misc_RNA	RNA, 7SK small nuclear pseudogene 50
ENSG00000231175.1	0.0	0.0	0.14	0.07	RP11-463J7.2	chr1	lincRNA	--
ENSG00000124818.14	0.0	0.0	0.12	0.2	OPN5	chr6	protein_coding	opsin 5
ENSG00000226251.5	0.0	0.0	1.1	1.5	RP11-15I11.3	chr1	lincRNA	--
ENSG00000090104.11	0.0	0.0	0.08	0.39	RGS1	chr1	protein_coding	regulator of G-protein signaling 1
ENSG00000205790.1	0.0	0.42	0.1	0.18	DPP9-AS1	chr19	antisense	DPP9 antisense RNA 1
ENSG00000234287.1	0.0	0.0	0.0	0.3	RP11-761N21.2	chr3	processed_pseudogene	--
ENSG00000100532.11	0.0	0.0	0.04	0.15	CGRRF1	chr14	protein_coding	cell growth regulator with ring finger domain 1
ENSG00000218732.1	0.0	0.0	0.0	0.18	RP5-1046G13.2	chr6	processed_pseudogene	--
ENSG00000281611.1	0.0	0.0	1.14	0.0	AC069216.1	chr3	miRNA	--
ENSG00000220125.1	0.0	0.0	0.0	0.63	MRPL32P1	chrX	processed_pseudogene	mitochondrial ribosomal protein L32 pseudogene 1
ENSG00000244033.3	0.0	0.0	0.53	1.02	RN7SL228P	chr8	misc_RNA	RNA, 7SL, cytoplasmic 228, pseudogene
ENSG00000224530.1	1.17	0.0	0.35	1.01	PPIAP10	chr20	processed_pseudogene	peptidylprolyl isomerase A (cyclophilin A) pseudogene 10
ENSG00000249681.2	0.0	0.0	0.1	0.0	KRT19P3	chr4	processed_pseudogene	keratin 19 pseudogene 3
ENSG00000267454.5	0.0	0.8	0.0	0.24	ZNF582-AS1	chr19	lincRNA	ZNF582 antisense RNA 1 (head to head)
ENSG00000167613.15	0.0	0.0	0.31	0.16	LAIR1	chr19	protein_coding	leukocyte-associated immunoglobulin-like receptor 1
ENSG00000248601.1	0.0	0.0	0.0	0.35	RP11-310I9.1	chr4	antisense	--
ENSG00000256221.1	0.0	0.0	0.19	0.18	AE000661.36	chr14	processed_pseudogene	--
ENSG00000243568.2	0.0	1.62	0.6	0.68	RP11-2I17.1	chr15	processed_pseudogene	--
ENSG00000157870.14	1.7	0.91	0.11	0.08	FAM213B	chr1	protein_coding	family with sequence similarity 213, member B
ENSG00000121380.12	0.43	0.0	0.16	0.09	BCL2L14	chr12	protein_coding	BCL2-like 14 (apoptosis facilitator)
ENSG00000125798.14	0.0	0.0	0.09	0.09	FOXA2	chr20	protein_coding	forkhead box A2
ENSG00000231922.1	1.1	1.33	0.0	0.0	AL138479.3	chr14	processed_pseudogene	--
ENSG00000270258.1	0.0	0.0	0.26	0.13	DUXAP4	chr10	processed_pseudogene	double homeobox A pseudogene 4
ENSG00000228801.5	1.22	0.74	0.55	0.09	RP11-110G21.1	chr8	antisense	--
ENSG00000132821.11	0.0	0.0	0.12	0.28	VSTM2L	chr20	protein_coding	V-set and transmembrane domain containing 2 like
ENSG00000279388.1	0.13	0.0	0.27	0.39	RP11-897M7.2	chr12	TEC	--
ENSG00000249562.1	1.99	0.0	0.0	0.29	RP11-116O11.2	chr5	processed_pseudogene	--
ENSG00000248131.5	0.0	0.0	0.23	0.14	LINC01194	chr5	lincRNA	long intergenic non-protein coding RNA 1194
ENSG00000254804.1	0.0	0.0	0.23	0.22	RP11-674C21.9	chr11	lincRNA	--
ENSG00000236108.1	0.0	0.0	0.52	0.25	RP11-383G10.1	chr1	processed_pseudogene	--
ENSG00000204849.7	0.0	0.0	0.0	0.04	SPATA31A1	chr9	protein_coding	SPATA31 subfamily A, member 1
ENSG00000250266.1	0.0	0.0	0.17	0.33	RP11-789C1.1	chr4	lincRNA	--
ENSG00000162521.18	2.46	2.73	0.42	0.21	RBBP4	chr1	protein_coding	retinoblastoma binding protein 4
ENSG00000256196.1	0.0	0.0	0.0	0.09	RP11-881M11.4	chr11	antisense	--
ENSG00000256973.1	1.45	0.0	0.0	0.1	RP11-359J14.2	chr12	lincRNA	--
ENSG00000254911.3	55.94	54.85	0.45	0.44	SCARNA9	chr11	antisense	small Cajal body-specific RNA 9
ENSG00000141441.15	0.53	0.46	0.11	0.15	GAREM	chr18	protein_coding	GRB2 associated, regulator of MAPK1
ENSG00000259393.2	0.0	0.0	0.31	0.41	RP11-313H3.1	chr15	processed_pseudogene	--
ENSG00000113262.14	0.0	0.0	0.19	0.14	GRM6	chr5	protein_coding	glutamate receptor, metabotropic 6
ENSG00000132405.18	4.98	5.54	0.31	0.22	TBC1D14	chr4	protein_coding	TBC1 domain family, member 14
ENSG00000257470.1	0.0	0.0	0.0	0.57	RP11-397H6.1	chr12	lincRNA	--
ENSG00000230146.1	0.0	0.55	0.14	0.0	SEPHS1P4	chrX	processed_pseudogene	selenophosphate synthetase 1 pseudogene 4
ENSG00000249996.1	0.0	0.0	0.14	0.0	RP11-359P5.1	chr5	antisense	--
ENSG00000256249.1	0.31	0.0	0.37	0.31	RP11-324E6.6	chr12	lincRNA	--
ENSG00000185264.11	0.0	0.0	0.42	0.81	TEX33	chr22	protein_coding	testis expressed 33
ENSG00000260364.1	0.0	0.0	1.53	1.69	RP11-256I9.3	chr16	lincRNA	--
ENSG00000233013.8	0.0	0.0	0.13	0.06	FAM157B	chr9	lincRNA	family with sequence similarity 157, member B
ENSG00000269220.1	0.0	0.0	0.15	0.29	LINC00528	chr22	lincRNA	long intergenic non-protein coding RNA 528
ENSG00000265980.1	0.0	0.0	0.0	0.16	CTD-2515C13.2	chr18	lincRNA	--
ENSG00000137770.13	3.16	1.58	0.2	0.21	CTDSPL2	chr15	protein_coding	CTD (carboxy-terminal domain, RNA polymerase II, polypeptide A) small phosphatase like 2
ENSG00000118976.5	0.0	0.0	0.08	0.13	OTUD4P1	chr12	processed_pseudogene	OTUD4 pseudogene 1
ENSG00000224881.1	0.0	2.91	0.99	1.57	AC068279.3	chr2	processed_pseudogene	--
ENSG00000266803.1	0.0	0.94	0.7	0.45	RP1-77H15.1	chr17	sense_intronic	--
ENSG00000117266.15	4.12	6.18	0.64	0.29	CDK18	chr1	protein_coding	cyclin-dependent kinase 18
ENSG00000120675.5	0.14	0.66	0.06	0.16	DNAJC15	chr13	protein_coding	DnaJ (Hsp40) homolog, subfamily C, member 15
ENSG00000163576.17	0.0	0.0	0.26	0.15	EFHB	chr3	protein_coding	EF-hand domain family, member B
ENSG00000213343.5	0.0	0.0	0.17	0.0	RPL21P18	chr12	processed_pseudogene	ribosomal protein L21 pseudogene 18
ENSG00000258231.5	0.0	0.0	0.11	0.21	RP11-362K2.2	chr12	lincRNA	--
ENSG00000013583.8	0.0	0.48	0.06	0.0	HEBP1	chr12	protein_coding	heme binding protein 1
ENSG00000223841.1	0.57	0.0	0.3	0.25	RP11-448K10.1	chr10	processed_pseudogene	--
ENSG00000232009.1	0.0	0.64	0.72	0.69	RP11-571E6.4	chrX	processed_pseudogene	--
ENSG00000267606.1	0.0	0.0	0.0	0.32	AC006116.21	chr19	lincRNA	--
ENSG00000072609.17	0.47	0.57	0.2	0.3	CHFR	chr12	protein_coding	checkpoint with forkhead and ring finger domains, E3 ubiquitin protein ligase
ENSG00000262099.1	0.0	0.0	0.4	0.58	CTC-524C5.5	chr17	lincRNA	--
ENSG00000179873.14	0.0	0.0	0.05	0.27	NLRP11	chr19	protein_coding	NLR family, pyrin domain containing 11
ENSG00000254783.1	0.0	0.0	0.86	0.21	RP11-320L11.2	chr11	processed_pseudogene	--
ENSG00000277959.1	3.22	7.78	0.0	0.0	RP11-45A17.2	chr10	antisense	--
ENSG00000158022.6	0.0	0.0	0.18	0.13	TRIM63	chr1	protein_coding	tripartite motif containing 63, E3 ubiquitin protein ligase
ENSG00000198944.5	0.0	0.0	0.05	0.14	SOWAHA	chr5	protein_coding	sosondowah ankyrin repeat domain family member A
ENSG00000237271.1	0.0	0.0	0.0	0.29	AC009498.1	chr2	lincRNA	--
ENSG00000222522.1	0.0	0.0	1.48	2.15	RNU6-519P	chr8	snRNA	RNA, U6 small nuclear 519, pseudogene
ENSG00000222099.1	0.0	0.0	0.0	0.51	RN7SKP32	chr8	misc_RNA	RNA, 7SK small nuclear pseudogene 32
ENSG00000259312.1	0.0	0.0	0.14	0.28	RP11-522B15.5	chr15	lincRNA	--
ENSG00000182742.5	0.57	0.0	0.09	0.1	HOXB4	chr17	protein_coding	homeobox B4
ENSG00000196139.11	0.0	0.0	0.07	0.1	AKR1C3	chr10	protein_coding	aldo-keto reductase family 1, member C3
ENSG00000229120.2	0.0	0.0	0.0	0.23	CYCSP4	chr1	processed_pseudogene	cytochrome c, somatic pseudogene 4
ENSG00000255823.2	1.64	0.99	0.37	0.12	MTRNR2L8	chr11	protein_coding	MT-RNR2-like 8
ENSG00000204872.3	0.0	0.0	0.94	0.91	NAT8B	chr2	polymorphic_pseudogene	N-acetyltransferase 8B (GCN5-related, putative, gene/pseudogene)
ENSG00000073803.13	0.22	0.54	0.18	0.25	MAP3K13	chr3	protein_coding	mitogen-activated protein kinase kinase kinase 13
ENSG00000232774.7	2.76	3.08	3.98	4.78	FLJ22447	chr14	lincRNA	--
ENSG00000152049.6	0.0	0.0	0.19	0.31	KCNE4	chr2	protein_coding	potassium channel, voltage gated subfamily E regulatory beta subunit 4
ENSG00000233184.6	1.16	0.0	0.13	0.08	RP11-421L21.3	chr1	antisense	--
ENSG00000129007.14	1.96	1.67	0.38	0.33	CALML4	chr15	protein_coding	calmodulin-like 4
ENSG00000250994.1	0.0	0.0	0.22	0.22	AC005355.1	chr5	lincRNA	--
ENSG00000275163.1	0.0	0.0	0.11	0.0	RP11-385J1.3	chr3	protein_coding	--
ENSG00000260880.2	0.0	0.0	0.15	0.43	HCCAT5	chr16	lincRNA	hepatocellular carcinoma associated transcript 5 (non-protein coding)
ENSG00000188451.8	0.0	0.0	0.04	0.08	SRP72P2	chr6	processed_pseudogene	signal recognition particle 72kDa pseudogene 2
ENSG00000271702.1	0.0	0.0	0.29	0.56	RP11-63N3.2	chr18	processed_pseudogene	--
ENSG00000249094.2	0.0	0.0	0.22	0.32	RP1-7G5.6	chr12	lincRNA	--
ENSG00000198804.2	195.21	186.67	21.24	18.93	MT-CO1	chrM	protein_coding	mitochondrially encoded cytochrome c oxidase I
ENSG00000239516.1	0.0	0.0	0.0	0.08	FLYWCH1P1	chr3	processed_pseudogene	FLYWCH-type zinc finger 1 pseudogene 1
ENSG00000250835.1	0.0	0.0	0.0	0.5	LSM3P4	chr4	processed_pseudogene	LSM3 pseudogene 4
ENSG00000132952.11	0.21	0.0	0.21	0.15	USPL1	chr13	protein_coding	ubiquitin specific peptidase like 1
ENSG00000198677.10	1.87	3.73	0.2	0.07	TTC37	chr5	protein_coding	tetratricopeptide repeat domain 37
ENSG00000114503.10	3.36	3.39	0.5	0.38	NCBP2	chr3	protein_coding	nuclear cap binding protein subunit 2, 20kDa
ENSG00000183742.12	0.12	0.14	0.25	0.28	MACC1	chr7	protein_coding	metastasis associated in colon cancer 1
ENSG00000071564.14	9.05	9.12	0.31	0.26	TCF3	chr19	protein_coding	transcription factor 3
ENSG00000254573.1	0.0	0.0	0.62	0.3	AP004550.1	chr11	lincRNA	--
ENSG00000181761.5	0.0	0.0	0.09	0.0	OR8H3	chr11	protein_coding	olfactory receptor, family 8, subfamily H, member 3
ENSG00000171136.6	0.0	0.0	0.0	0.56	RLN3	chr19	protein_coding	relaxin 3
ENSG00000233440.2	0.0	0.0	1.02	0.4	HMGA1P6	chr13	processed_pseudogene	high mobility group AT-hook 1 pseudogene 6
ENSG00000087245.12	0.23	0.0	0.42	0.2	MMP2	chr16	protein_coding	matrix metallopeptidase 2
ENSG00000270165.1	0.0	3.4	0.84	0.27	RP11-167P11.2	chr16	sense_intronic	--
ENSG00000202268.2	2.52	0.0	1.13	0.0	U3	chr3	snoRNA	--
ENSG00000258482.1	0.0	0.0	0.32	0.62	TRAV15	chr14	TR_V_pseudogene	T cell receptor alpha variable 15 (pseudogene)
ENSG00000139988.9	0.0	0.0	0.42	0.45	RDH12	chr14	protein_coding	retinol dehydrogenase 12 (all-trans/9-cis/11-cis)
ENSG00000253607.1	0.0	0.0	0.77	0.37	RP11-557C18.3	chr8	antisense	--
ENSG00000222627.1	0.0	7.29	0.45	0.87	RNU2-37P	chr3	snRNA	RNA, U2 small nuclear 37, pseudogene
ENSG00000271088.1	0.0	0.0	0.21	0.1	RP11-497J7.4	chrX	processed_pseudogene	--
ENSG00000225328.1	0.0	2.11	0.78	0.76	LINC01594	chr2	antisense	long intergenic non-protein coding RNA 1594
ENSG00000221562.1	0.0	0.0	0.0	0.7	RNU6ATAC10P	chr5	snRNA	RNA, U6atac small nuclear 10, pseudogene
ENSG00000252917.1	0.0	0.0	0.0	0.5	SNORA74	chr12	snoRNA	--
ENSG00000197532.1	0.0	0.0	0.16	0.16	OR6Y1	chr1	protein_coding	olfactory receptor, family 6, subfamily Y, member 1
ENSG00000237522.1	0.87	0.0	0.78	0.63	NONOP2	chr2	processed_pseudogene	non-POU domain containing, octamer-binding pseudogene 2
ENSG00000198703.2	0.0	0.0	0.51	0.58	OR10R3P	chr1	unprocessed_pseudogene	olfactory receptor, family 10, subfamily R, member 3 pseudogene
ENSG00000261390.5	0.2	0.24	0.21	0.26	MAFTRR	chr16	lincRNA	MAF transcriptional regulator RNA
ENSG00000266783.1	0.0	0.0	0.23	0.0	RP11-715F3.2	chr18	sense_intronic	--
ENSG00000173285.3	0.0	0.0	0.51	0.16	OR10K1	chr1	protein_coding	olfactory receptor, family 10, subfamily K, member 1
ENSG00000204271.10	2.43	3.52	0.65	0.35	SPIN3	chrX	protein_coding	spindlin family, member 3
ENSG00000106952.7	0.92	0.44	0.38	0.43	TNFSF8	chr9	protein_coding	tumor necrosis factor (ligand) superfamily, member 8
ENSG00000229001.1	0.0	0.0	0.44	0.43	ACTBP14	chr10	processed_pseudogene	actin, beta pseudogene 14
ENSG00000177984.6	0.0	0.85	0.0	0.0	LCN15	chr9	protein_coding	lipocalin 15
ENSG00000259957.2	0.0	0.0	0.39	0.42	RP11-491F9.8	chr16	lincRNA	--
ENSG00000104660.17	0.58	1.12	0.19	0.07	LEPROTL1	chr8	protein_coding	leptin receptor overlapping transcript-like 1
ENSG00000104866.10	5.57	7.55	0.3	0.34	PPP1R37	chr19	protein_coding	protein phosphatase 1, regulatory subunit 37
ENSG00000231754.1	0.0	2.38	0.0	0.14	RP11-204E9.1	chr6	lincRNA	--
ENSG00000188559.13	0.43	0.73	0.17	0.21	RALGAPA2	chr20	protein_coding	Ral GTPase activating protein, alpha subunit 2 (catalytic)
ENSG00000163098.4	0.0	0.0	0.24	0.0	BIRC8	chr19	protein_coding	baculoviral IAP repeat containing 8
ENSG00000267517.1	0.0	0.0	0.2	0.0	CTD-2231E14.4	chr19	lincRNA	--
ENSG00000224277.5	0.0	0.0	0.42	0.54	AP000345.2	chr22	antisense	--
ENSG00000144589.20	7.38	7.5	0.49	0.24	STK11IP	chr2	protein_coding	serine/threonine kinase 11 interacting protein
ENSG00000267081.1	0.0	0.0	1.13	0.41	CTC-400I9.2	chr19	lincRNA	--
ENSG00000276231.4	0.35	0.64	0.66	0.25	PIK3R6	chr17	protein_coding	phosphoinositide-3-kinase, regulatory subunit 6
ENSG00000253208.1	0.0	0.0	0.3	0.19	RP11-1G11.2	chr8	processed_pseudogene	--
ENSG00000255210.1	0.0	0.0	0.25	0.0	RP11-344L21.1	chr11	processed_pseudogene	--
ENSG00000237149.5	0.77	0.7	0.09	0.06	ZNF503-AS2	chr10	antisense	ZNF503 antisense RNA 2
ENSG00000274932.1	0.0	6.87	0.0	0.0	MIR7150	chr9	miRNA	microRNA 7150
ENSG00000226948.1	0.0	0.0	0.2	0.1	RPS4XP2	chr20	processed_pseudogene	ribosomal protein S4X pseudogene 2
ENSG00000152409.8	3.6	2.93	0.13	0.22	JMY	chr5	protein_coding	junction mediating and regulatory protein, p53 cofactor
ENSG00000256708.1	0.0	0.0	0.0	0.83	RP11-444B24.2	chr12	processed_pseudogene	--
ENSG00000162599.15	2.5	2.58	0.18	0.06	NFIA	chr1	protein_coding	nuclear factor I/A
ENSG00000171777.15	0.0	0.0	0.22	0.37	RASGRP4	chr19	protein_coding	RAS guanyl releasing protein 4
ENSG00000234445.1	0.0	0.0	0.15	0.14	FGF14-AS1	chr13	antisense	FGF14 antisense RNA 1
ENSG00000104812.14	9.26	8.67	0.54	0.5	GYS1	chr19	protein_coding	glycogen synthase 1 (muscle)
ENSG00000258831.1	0.0	0.0	0.79	0.42	RP11-76E17.4	chr15	lincRNA	--
ENSG00000091651.8	6.41	7.04	0.48	0.3	ORC6	chr16	protein_coding	origin recognition complex, subunit 6
ENSG00000226745.2	0.0	0.0	0.82	0.0	RP11-115D7.3	chr1	processed_pseudogene	--
ENSG00000227293.1	0.0	0.0	0.44	0.0	AC118345.1	chr2	lincRNA	--
ENSG00000251175.5	0.0	0.0	0.0	0.28	RP11-45L9.1	chr4	antisense	--
ENSG00000178458.5	0.0	0.0	0.0	0.19	H3F3AP6	chr4	processed_pseudogene	H3 histone, family 3A, pseudogene 6
ENSG00000108576.9	0.0	0.19	0.32	0.15	SLC6A4	chr17	protein_coding	solute carrier family 6 (neurotransmitter transporter), member 4
ENSG00000236807.1	0.0	0.0	0.0	0.49	AC092066.6	chr19	processed_pseudogene	--
ENSG00000130758.7	5.75	6.95	0.47	0.18	MAP3K10	chr19	protein_coding	mitogen-activated protein kinase kinase kinase 10
ENSG00000260466.1	3.07	0.0	0.31	0.59	RP4-536B24.2	chr16	antisense	--
ENSG00000124784.8	4.75	7.81	0.34	0.41	RIOK1	chr6	protein_coding	RIO kinase 1
ENSG00000087076.8	0.0	2.05	0.19	0.43	HSD17B14	chr19	protein_coding	hydroxysteroid (17-beta) dehydrogenase 14
ENSG00000221826.9	0.0	0.0	0.16	0.12	PSG3	chr19	protein_coding	pregnancy specific beta-1-glycoprotein 3
ENSG00000264058.1	0.0	0.0	0.26	0.22	RP5-1028K7.3	chr17	protein_coding	--
ENSG00000240774.1	0.0	0.0	0.67	0.22	RP11-359H3.4	chr3	processed_pseudogene	--
ENSG00000279987.1	0.0	0.55	2.1	1.25	AC008103.4	chr22	sense_intronic	--
ENSG00000111785.18	1.1	1.58	0.27	0.2	RIC8B	chr12	protein_coding	RIC8 guanine nucleotide exchange factor B
ENSG00000277350.1	0.0	0.0	0.05	0.11	RP11-395E19.6	chr9	lincRNA	--
ENSG00000156475.18	0.36	0.16	0.37	0.35	PPP2R2B	chr5	protein_coding	protein phosphatase 2, regulatory subunit B, beta
ENSG00000258499.1	0.0	0.0	0.12	0.22	RP11-862G15.2	chr14	lincRNA	--
ENSG00000091073.19	0.58	2.33	0.09	0.06	DTX2	chr7	protein_coding	deltex 2, E3 ubiquitin ligase
ENSG00000230516.1	0.0	1.54	0.48	0.74	RP11-555J4.3	chr9	lincRNA	--
ENSG00000171116.7	0.0	0.66	0.08	0.0	HSFX1	chrX	protein_coding	heat shock transcription factor family, X linked 1
ENSG00000186648.14	0.0	0.14	0.14	0.19	LRRC16B	chr14	protein_coding	leucine rich repeat containing 16B
ENSG00000226017.2	0.21	0.0	0.03	0.22	PRICKLE2-AS3	chr3	antisense	PRICKLE2 antisense RNA 3
ENSG00000267201.1	0.0	0.0	0.43	0.0	AC005624.2	chr19	lincRNA	--
ENSG00000172586.7	2.52	1.31	0.38	0.31	CHCHD1	chr10	protein_coding	coiled-coil-helix-coiled-coil-helix domain containing 1
ENSG00000230312.2	0.0	0.0	0.35	0.34	LL0XNC01-116E7.4	chrX	processed_pseudogene	--
ENSG00000282686.1	0.0	0.0	0.0	0.33	CH17-31A6.1	chr8	lincRNA	--
ENSG00000173175.14	0.07	0.08	0.28	0.14	ADCY5	chr3	protein_coding	adenylate cyclase 5
ENSG00000070444.14	14.1	10.33	0.3	0.36	MNT	chr17	protein_coding	MAX network transcriptional repressor
ENSG00000275812.1	0.0	0.0	0.0	0.24	RP4-697K14.15	chr20	antisense	--
ENSG00000248275.1	0.0	0.0	0.08	0.15	TRIM52-AS1	chr5	processed_transcript	TRIM52 antisense RNA 1 (head to head)
ENSG00000274659.1	0.0	0.0	0.0	0.55	RP11-986G18.2	chr12	lincRNA	--
ENSG00000200494.1	0.0	0.0	0.78	0.0	Y_RNA	chr20	misc_RNA	--
ENSG00000057657.14	0.8	0.85	0.33	0.16	PRDM1	chr6	protein_coding	PR domain containing 1, with ZNF domain
ENSG00000206950.1	0.0	0.0	0.73	0.0	Y_RNA	chr8	misc_RNA	--
ENSG00000270367.1	0.0	1.0	0.5	0.44	RP11-331G2.6	chr3	processed_pseudogene	--
ENSG00000240674.1	2.22	0.0	0.0	0.0	RP11-366M4.1	chr4	processed_pseudogene	--
ENSG00000246582.2	0.0	0.0	0.08	0.12	RP11-1149O23.3	chr8	processed_transcript	--
ENSG00000267261.5	7.8	4.04	0.92	0.4	CTD-2132N18.3	chr17	protein_coding	--
ENSG00000237689.1	0.0	0.0	0.32	1.08	AC007064.24	chr22	lincRNA	--
ENSG00000075461.5	0.0	0.0	0.21	0.32	CACNG4	chr17	protein_coding	calcium channel, voltage-dependent, gamma subunit 4
ENSG00000143850.12	9.44	6.83	0.47	0.35	PLEKHA6	chr1	protein_coding	pleckstrin homology domain containing, family A member 6
ENSG00000204055.4	0.0	0.0	0.55	0.26	RP11-247A12.2	chr9	antisense	--
ENSG00000199970.1	0.0	0.0	0.0	0.94	SNORD115-3	chr15	snoRNA	small nucleolar RNA, C/D box 115-3
ENSG00000225542.1	0.0	0.0	0.11	0.11	ZNF385D-AS1	chr3	antisense	ZNF385D antisense RNA 1
ENSG00000150459.12	10.91	7.58	0.63	0.67	SAP18	chr13	protein_coding	Sin3A-associated protein, 18kDa
ENSG00000224493.1	0.0	0.0	0.95	0.0	RP11-87O11.1	chr1	processed_pseudogene	--
ENSG00000231086.1	0.0	0.0	0.21	0.6	TSSK1A	chr22	unitary_pseudogene	testis-specific serine kinase 1A pseudogene
ENSG00000280028.1	0.0	5.5	0.54	0.0	RP11-118E18.1	chr17	TEC	--
ENSG00000276868.1	0.0	0.0	1.23	0.0	RP11-318K12.3	chr9	processed_pseudogene	--
ENSG00000268324.2	0.0	0.0	0.14	0.27	LRRC2-AS1	chr3	antisense	LRRC2 antisense RNA 1
ENSG00000249467.1	0.0	0.0	0.79	0.0	RP11-492O8.1	chrX	processed_pseudogene	--
ENSG00000258791.7	0.0	0.0	0.21	0.38	LINC00520	chr14	lincRNA	long intergenic non-protein coding RNA 520
ENSG00000259024.6	0.19	0.0	0.0	0.0	TVP23C-CDRT4	chr17	protein_coding	TVP23C-CDRT4 readthrough
ENSG00000255750.5	0.0	0.0	0.24	0.16	RP11-283G6.5	chr12	antisense	--
ENSG00000054179.11	0.51	0.0	0.15	0.07	ENTPD2	chr9	protein_coding	ectonucleoside triphosphate diphosphohydrolase 2
ENSG00000117152.13	0.15	0.0	0.23	0.15	RGS4	chr1	protein_coding	regulator of G-protein signaling 4
ENSG00000163563.7	0.0	0.0	0.5	0.27	MNDA	chr1	protein_coding	myeloid cell nuclear differentiation antigen
ENSG00000260058.1	0.0	0.0	0.0	0.48	RP11-279O17.3	chr16	lincRNA	--
ENSG00000199472.1	0.0	0.0	1.43	0.0	Y_RNA	chr14	misc_RNA	--
ENSG00000159224.4	0.0	0.0	0.0	0.22	GIP	chr17	protein_coding	gastric inhibitory polypeptide
ENSG00000135316.17	5.17	6.25	0.17	0.09	SYNCRIP	chr6	protein_coding	synaptotagmin binding, cytoplasmic RNA interacting protein
ENSG00000115239.21	0.95	0.92	0.31	0.44	GPR75-ASB3	chr2	protein_coding	GPR75-ASB3 readthrough
ENSG00000275716.1	0.0	0.0	0.35	0.17	RP3-344J20.3	chr6	processed_pseudogene	--
ENSG00000180458.2	0.0	0.0	0.17	0.07	CTD-3064H18.4	chr19	antisense	--
ENSG00000241119.1	0.0	0.0	0.07	0.16	UGT1A9	chr2	protein_coding	UDP glucuronosyltransferase 1 family, polypeptide A9
ENSG00000239622.1	0.0	0.0	0.63	1.02	CTA-242H14.1	chr7	processed_pseudogene	--
ENSG00000135776.4	0.28	1.0	0.23	0.26	ABCB10	chr1	protein_coding	ATP-binding cassette, sub-family B (MDR/TAP), member 10
ENSG00000119121.21	0.29	0.35	0.4	0.25	TRPM6	chr9	protein_coding	transient receptor potential cation channel, subfamily M, member 6
ENSG00000167740.9	1.04	0.0	0.47	0.38	CYB5D2	chr17	protein_coding	cytochrome b5 domain containing 2
ENSG00000236936.1	0.0	0.0	0.33	0.0	RP3-329E20.2	chr1	antisense	--
ENSG00000225270.1	0.0	0.0	0.0	0.64	CICP12	chr7	processed_pseudogene	capicua transcriptional repressor pseudogene 12
ENSG00000258564.1	0.0	0.0	0.0	0.08	OR4N1P	chr14	unprocessed_pseudogene	olfactory receptor, family 4, subfamily N, member 1 pseudogene
ENSG00000185551.12	3.65	3.81	0.42	0.38	NR2F2	chr15	protein_coding	nuclear receptor subfamily 2, group F, member 2
ENSG00000215923.1	0.0	0.0	0.0	1.01	AC007528.1	chr12	miRNA	--
ENSG00000214380.4	0.0	0.0	0.0	0.5	RP11-457K10.2	chr3	processed_pseudogene	--
ENSG00000141096.4	0.0	0.0	0.04	0.04	DPEP3	chr16	protein_coding	dipeptidase 3
ENSG00000232327.4	0.0	0.0	0.28	0.7	RP11-395C17.1	chr4	processed_pseudogene	--
ENSG00000248511.1	0.0	0.0	0.13	0.0	RP11-9B6.1	chr4	lincRNA	--
ENSG00000206796.1	0.0	0.0	1.49	0.0	RNU6-811P	chr10	snRNA	RNA, U6 small nuclear 811, pseudogene
ENSG00000255189.1	0.66	0.0	0.1	0.24	GLYATL1P1	chr11	unprocessed_pseudogene	glycine-N-acyltransferase-like 1 pseudogene 1
ENSG00000165775.17	0.58	1.8	0.07	0.1	FUNDC2	chrX	protein_coding	FUN14 domain containing 2
ENSG00000184814.5	0.0	0.0	0.25	0.29	PRR23B	chr3	protein_coding	proline rich 23B
ENSG00000231390.1	0.0	0.0	0.0	0.09	SNX18P8	chr9	unprocessed_pseudogene	sorting nexin 18 pseudogene 8
ENSG00000259424.1	0.0	0.0	0.72	0.23	RP11-35O15.1	chr15	antisense	--
ENSG00000261573.1	2.57	0.0	0.19	0.37	RP11-553K8.5	chr1	antisense	--
ENSG00000248554.1	0.0	0.0	0.0	0.54	RP11-159F24.6	chr5	antisense	--
ENSG00000261146.1	0.0	0.0	0.1	0.15	RP11-2A4.4	chr3	lincRNA	--
ENSG00000144962.6	0.0	0.0	0.23	0.29	SPATA16	chr3	protein_coding	spermatogenesis associated 16
ENSG00000261244.1	0.0	0.0	0.23	0.44	RP11-114H24.7	chr15	lincRNA	--
ENSG00000279571.1	2.15	3.47	0.54	0.42	RP11-56D16.8	chr9	lincRNA	--
ENSG00000233509.2	0.0	0.0	0.0	0.25	ZNF197-AS1	chr3	antisense	ZNF197 antisense RNA 1
ENSG00000252512.1	0.0	0.0	1.32	0.0	RNA5SP206	chr6	rRNA	RNA, 5S ribosomal pseudogene 206
ENSG00000267457.1	1.96	0.0	0.0	0.0	RP5-837J1.4	chr17	lincRNA	--
ENSG00000186635.14	29.57	33.65	1.29	0.93	ARAP1	chr11	protein_coding	ArfGAP with RhoGAP domain, ankyrin repeat and PH domain 1
ENSG00000179841.8	0.14	0.17	0.15	0.22	AKAP5	chr14	protein_coding	A kinase (PRKA) anchor protein 5
ENSG00000260641.1	0.0	0.11	0.25	0.38	RP11-1299A16.3	chr4	antisense	--
ENSG00000233828.3	2.35	4.27	1.53	1.99	CTC-242N15.1	chr5	lincRNA	--
ENSG00000198744.5	1.95	0.0	0.0	0.0	RP5-857K21.11	chr1	unprocessed_pseudogene	--
ENSG00000198924.7	0.0	2.01	0.27	0.12	DCLRE1A	chr10	protein_coding	DNA cross-link repair 1A
ENSG00000157326.18	0.0	0.0	0.03	0.1	DHRS4	chr14	protein_coding	dehydrogenase/reductase (SDR family) member 4
ENSG00000230191.1	0.0	0.0	0.41	0.0	RP4-725G10.3	chr7	processed_pseudogene	--
ENSG00000276691.1	0.0	1.18	0.0	0.85	RP5-1057I20.5	chr12	antisense	--
ENSG00000255319.5	0.0	0.0	0.45	0.43	ENPP7P8	chr11	transcribed_unprocessed_pseudogene	ectonucleotide pyrophosphatase/phosphodiesterase 7 pseudogene 8
ENSG00000143553.10	2.07	1.25	0.39	0.23	SNAPIN	chr1	protein_coding	SNAP-associated protein
ENSG00000229567.1	0.0	7.64	2.84	2.29	RP4-717I23.2	chr1	processed_pseudogene	--
ENSG00000104863.11	0.0	0.0	0.1	0.2	LIN7B	chr19	protein_coding	lin-7 homolog B (C. elegans)
ENSG00000272446.5	0.0	0.54	0.13	0.46	RP1-225E12.3	chr6	processed_transcript	--
ENSG00000187951.10	6.01	4.11	0.23	0.3	ARHGAP11B	chr15	protein_coding	Rho GTPase activating protein 11B
ENSG00000230247.2	0.0	0.0	0.0	0.27	HNRNPH3P1	chrX	processed_pseudogene	heterogeneous nuclear ribonucleoprotein H3 pseudogene 1
ENSG00000275839.1	0.0	0.0	0.9	0.17	CTC-421K24.1	chr17	processed_pseudogene	--
ENSG00000227262.3	0.0	0.0	0.0	0.31	HCG4B	chr6	unprocessed_pseudogene	HLA complex group 4B (non-protein coding)
ENSG00000248907.1	0.0	0.0	0.31	0.15	MTND2P33	chr4	unprocessed_pseudogene	MT-ND2 pseudogene 33
ENSG00000261872.1	0.79	1.92	0.47	0.12	RP5-867C24.5	chr17	antisense	--
ENSG00000154415.7	0.0	0.0	0.09	0.18	PPP1R3A	chr7	protein_coding	protein phosphatase 1, regulatory subunit 3A
ENSG00000126934.13	24.62	26.43	1.15	1.16	MAP2K2	chr19	protein_coding	mitogen-activated protein kinase kinase 2
ENSG00000279901.1	2.9	4.28	1.06	0.7	CTD-2270P14.2	chr16	TEC	--
ENSG00000167768.4	0.0	0.0	0.62	0.38	KRT1	chr12	protein_coding	keratin 1, type II
ENSG00000177352.9	0.6	0.0	0.13	0.13	CCDC71	chr3	protein_coding	coiled-coil domain containing 71
ENSG00000236991.6	0.0	0.0	0.15	0.0	EDRF1-AS1	chr10	antisense	EDRF1 antisense RNA 1
ENSG00000279527.1	0.0	2.55	0.0	0.15	RP11-83B20.2	chr12	TEC	--
ENSG00000166024.13	2.54	2.71	0.36	0.24	R3HCC1L	chr10	protein_coding	R3H domain and coiled-coil containing 1-like
ENSG00000227590.2	0.0	0.0	0.39	0.38	ATP5G1P5	chr13	processed_pseudogene	ATP synthase, H+ transporting, mitochondrial Fo complex, subunit C1 (subunit 9) pseudogene 5
ENSG00000241101.1	0.0	0.0	0.97	0.0	PRICKLE2-AS2	chr3	antisense	PRICKLE2 antisense RNA 2
ENSG00000168890.13	0.0	0.0	0.63	0.2	TMEM150A	chr2	protein_coding	transmembrane protein 150A
ENSG00000261079.1	0.0	0.0	0.14	0.26	RP11-252A24.3	chr16	lincRNA	--
ENSG00000234355.3	0.0	0.0	1.16	0.7	FTH1P27	chrX	unprocessed_pseudogene	ferritin, heavy polypeptide 1 pseudogene 27
ENSG00000262791.1	0.0	0.0	0.35	0.67	RP11-961A15.1	chr17	antisense	--
ENSG00000147872.9	0.0	4.49	0.56	0.37	PLIN2	chr9	protein_coding	perilipin 2
ENSG00000163424.8	0.0	0.36	0.66	0.6	C3orf30	chr3	protein_coding	chromosome 3 open reading frame 30
ENSG00000166396.12	0.45	0.0	0.0	0.1	SERPINB7	chr18	protein_coding	serpin peptidase inhibitor, clade B (ovalbumin), member 7
ENSG00000233821.1	0.0	0.0	0.08	0.24	ENOX1-AS1	chr13	lincRNA	ENOX1 antisense RNA 1
ENSG00000255105.1	0.0	0.0	0.0	0.27	RP11-5A11.1	chr8	processed_pseudogene	--
ENSG00000276032.1	0.0	3.49	2.81	2.3	RP11-12A20.6	chr9	unprocessed_pseudogene	--
ENSG00000104756.15	2.51	4.36	0.23	0.57	KCTD9	chr8	protein_coding	potassium channel tetramerization domain containing 9
ENSG00000223460.1	0.0	0.0	0.48	0.31	GAPDHP69	chr13	processed_pseudogene	glyceraldehyde 3 phosphate dehydrogenase pseudogene 69
ENSG00000282393.1	0.35	1.07	1.3	0.82	CTD-3113P16.11	chr19	lincRNA	--
ENSG00000103855.17	6.71	5.65	0.36	0.23	CD276	chr15	protein_coding	CD276 molecule
ENSG00000132879.13	1.06	0.91	0.18	0.18	FBXO44	chr1	protein_coding	F-box protein 44
ENSG00000253879.1	1.05	1.27	0.39	0.08	RP11-379I19.3	chr8	lincRNA	--
ENSG00000145217.13	0.0	0.0	0.12	0.08	SLC26A1	chr4	protein_coding	solute carrier family 26 (anion exchanger), member 1
ENSG00000225195.2	0.0	4.59	0.0	0.55	RP11-338E21.2	chr12	sense_intronic	--
ENSG00000282306.1	0.0	0.0	0.0	0.1	RP11-126O22.2	chrX	processed_pseudogene	--
ENSG00000118298.10	0.0	0.0	0.7	0.48	CA14	chr1	protein_coding	carbonic anhydrase XIV
ENSG00000130635.15	82.43	71.19	3.01	2.24	COL5A1	chr9	protein_coding	collagen, type V, alpha 1
ENSG00000261904.1	0.0	0.0	0.39	0.11	RP11-109M19.3	chr16	unprocessed_pseudogene	--
ENSG00000214097.4	0.0	0.0	0.31	0.26	SMCO1	chr3	protein_coding	single-pass membrane protein with coiled-coil domains 1
ENSG00000236494.1	0.0	0.0	0.23	0.16	RP11-89N17.4	chr7	lincRNA	--
ENSG00000220891.1	0.17	0.0	0.41	0.25	LL22NC03-63E9.3	chr22	antisense	--
ENSG00000224046.1	0.0	0.0	0.21	0.0	AC005076.5	chr7	antisense	--
ENSG00000080511.3	0.0	0.0	0.0	0.18	RDH8	chr19	protein_coding	retinol dehydrogenase 8 (all-trans)
ENSG00000105988.6	0.0	0.0	0.0	0.17	NHP2P1	chr10	processed_pseudogene	NHP2 ribonucleoprotein pseudogene 1
ENSG00000029153.14	0.31	0.19	0.2	0.07	ARNTL2	chr12	protein_coding	aryl hydrocarbon receptor nuclear translocator-like 2
ENSG00000255537.1	0.31	0.0	0.23	0.34	AP000708.1	chr11	antisense	--
ENSG00000177082.12	1.29	0.96	0.39	0.39	WDR73	chr15	protein_coding	WD repeat domain 73
ENSG00000227234.1	0.0	0.0	2.38	1.16	SPANXB1	chrX	protein_coding	SPANX family, member B1
ENSG00000267744.1	0.0	0.0	0.43	0.21	RP11-799D4.1	chr17	transcribed_processed_pseudogene	--
ENSG00000254669.1	0.0	0.0	0.15	0.0	RP5-945I17.2	chr11	lincRNA	--
ENSG00000179460.5	0.0	0.0	0.35	0.48	EEF1A1P27	chr7	processed_pseudogene	eukaryotic translation elongation factor 1 alpha 1 pseudogene 27
ENSG00000260192.1	0.0	0.48	0.18	0.06	RP11-756H20.1	chr5	lincRNA	--
ENSG00000153064.11	0.0	0.0	0.16	0.12	BANK1	chr4	protein_coding	B-cell scaffold protein with ankyrin repeats 1
ENSG00000226806.1	0.0	0.0	0.21	0.54	AC011893.3	chr2	antisense	--
ENSG00000279281.1	2.32	1.24	0.08	0.3	RP11-226M10.3	chr17	TEC	--
ENSG00000120896.13	2.22	4.47	0.29	0.34	SORBS3	chr8	protein_coding	sorbin and SH3 domain containing 3
ENSG00000229246.1	0.0	1.96	0.49	0.59	LINC00377	chr13	lincRNA	long intergenic non-protein coding RNA 377
ENSG00000176584.15	0.0	0.16	0.25	0.17	DMBT1P1	chr10	transcribed_processed_pseudogene	deleted in malignant brain tumors 1 pseudogene 1
ENSG00000260711.2	0.08	0.09	0.17	0.03	RP11-747H7.3	chr14	sense_intronic	--
ENSG00000239542.3	3.83	0.0	0.0	0.0	RN7SL399P	chr17	misc_RNA	RNA, 7SL, cytoplasmic 399, pseudogene
ENSG00000228322.1	0.0	0.0	0.0	0.27	RP11-358M14.2	chr9	antisense	--
ENSG00000279611.1	0.0	0.0	0.17	0.5	CTD-2619J13.5	chr19	TEC	--
ENSG00000234560.3	0.0	0.0	0.0	0.59	OR10G8	chr11	protein_coding	olfactory receptor, family 10, subfamily G, member 8
ENSG00000226982.4	0.0	0.0	0.31	0.15	CENPCP1	chr12	processed_pseudogene	centromere protein C pseudogene 1
ENSG00000137672.12	0.0	0.0	0.33	0.27	TRPC6	chr11	protein_coding	transient receptor potential cation channel, subfamily C, member 6
ENSG00000248173.5	0.0	0.0	0.11	0.43	RP11-659O3.1	chr4	lincRNA	--
ENSG00000250144.1	0.0	0.0	0.12	0.0	RP11-553P9.1	chr4	processed_pseudogene	--
ENSG00000198203.9	0.0	0.0	0.52	0.21	SULT1C2	chr2	protein_coding	sulfotransferase family, cytosolic, 1C, member 2
ENSG00000232196.3	1.21	0.0	0.18	0.26	MTRNR2L4	chr16	protein_coding	MT-RNR2-like 4
ENSG00000232794.1	0.0	0.0	0.21	0.21	HNRNPDP1	chrX	processed_pseudogene	heterogeneous nuclear ribonucleoprotein D (AU-rich element RNA binding protein 1, 37kDa) pseudogene 1
ENSG00000262587.2	0.95	0.0	0.14	0.48	RP11-266L9.4	chr16	transcribed_unprocessed_pseudogene	--
ENSG00000238039.1	0.0	0.0	0.0	0.35	AF011889.2	chrX	lincRNA	--
ENSG00000124535.15	2.89	2.33	0.41	0.3	WRNIP1	chr6	protein_coding	Werner helicase interacting protein 1
ENSG00000173349.5	0.0	0.35	0.32	0.27	SFT2D3	chr2	protein_coding	SFT2 domain containing 3
ENSG00000228215.2	0.0	0.0	0.0	0.11	RP11-541F9.2	chr1	lincRNA	--
ENSG00000198028.3	0.0	0.0	0.12	0.18	ZNF560	chr19	protein_coding	zinc finger protein 560
ENSG00000109107.13	3.14	1.58	0.12	0.3	ALDOC	chr17	protein_coding	aldolase C, fructose-bisphosphate
ENSG00000109771.15	0.29	0.09	0.0	0.08	LRP2BP	chr4	protein_coding	LRP2 binding protein
ENSG00000237824.2	0.0	0.0	1.06	0.69	RPL23AP33	chr2	processed_pseudogene	ribosomal protein L23a pseudogene 33
ENSG00000172824.14	0.0	0.0	0.53	0.45	CES4A	chr16	protein_coding	carboxylesterase 4A
ENSG00000256288.1	0.0	0.0	0.49	0.95	RP11-277P12.10	chr12	lincRNA	--
ENSG00000270103.3	118.15	172.43	3.66	0.0	RNU11	chr1	lincRNA	RNA, U11 small nuclear
ENSG00000164825.3	0.0	0.0	0.33	0.16	DEFB1	chr8	protein_coding	defensin, beta 1
ENSG00000090372.14	17.24	17.06	0.51	0.39	STRN4	chr19	protein_coding	striatin, calmodulin binding protein 4
ENSG00000258996.2	3.07	0.0	0.69	0.0	CTD-2315A10.1	chr14	processed_pseudogene	--
ENSG00000272456.1	0.0	0.0	0.0	0.31	CTD-2342N23.3	chr8	lincRNA	--
ENSG00000235740.1	0.0	0.0	0.09	0.09	RP11-436I24.1	chr6	antisense	--
ENSG00000198440.9	0.0	0.0	0.03	0.06	ZNF583	chr19	protein_coding	zinc finger protein 583
ENSG00000109323.8	1.84	3.56	0.22	0.59	MANBA	chr4	protein_coding	mannosidase, beta A, lysosomal
ENSG00000133256.12	0.16	0.38	0.14	0.07	PDE6B	chr4	protein_coding	phosphodiesterase 6B, cGMP-specific, rod, beta
ENSG00000134249.6	0.0	0.0	0.03	0.29	ADAM30	chr1	protein_coding	ADAM metallopeptidase domain 30
ENSG00000127530.2	0.0	0.0	0.22	0.29	OR7C1	chr19	protein_coding	olfactory receptor, family 7, subfamily C, member 1
ENSG00000230666.5	0.17	0.0	0.76	0.59	CEACAM22P	chr19	transcribed_unprocessed_pseudogene	carcinoembryonic antigen-related cell adhesion molecule 22, pseudogene
ENSG00000257572.1	0.0	0.0	0.15	0.22	RP11-478B9.2	chr12	processed_pseudogene	--
ENSG00000202000.1	0.0	0.0	0.48	0.0	RNU1-36P	chr4	snRNA	RNA, U1 small nuclear 36, pseudogene
ENSG00000225678.2	0.0	0.65	0.24	0.15	AP000619.5	chr11	transcribed_unprocessed_pseudogene	--
ENSG00000198547.8	0.11	0.0	0.49	0.5	C20orf203	chr20	lincRNA	chromosome 20 open reading frame 203
ENSG00000089335.20	0.49	0.59	0.12	0.24	ZNF302	chr19	protein_coding	zinc finger protein 302
ENSG00000181638.17	0.77	1.04	0.31	0.16	ZFP41	chr8	protein_coding	ZFP41 zinc finger protein
ENSG00000134108.12	1.07	3.22	0.29	0.26	ARL8B	chr3	protein_coding	ADP-ribosylation factor-like 8B
ENSG00000279301.1	0.0	0.0	0.6	0.14	OR2T11	chr1	polymorphic_pseudogene	olfactory receptor, family 2, subfamily T, member 11 (gene/pseudogene)
ENSG00000113312.10	11.64	11.88	0.44	0.47	TTC1	chr5	protein_coding	tetratricopeptide repeat domain 1
ENSG00000256128.5	0.0	0.0	0.74	0.51	LINC00944	chr12	lincRNA	long intergenic non-protein coding RNA 944
ENSG00000179397.17	0.0	0.0	0.07	0.16	C1orf101	chr1	protein_coding	chromosome 1 open reading frame 101
ENSG00000279453.1	0.44	0.0	0.26	0.19	RP3-425C14.4	chr6	TEC	--
ENSG00000237065.2	0.58	0.0	0.61	0.08	NANOGP4	chr7	transcribed_processed_pseudogene	Nanog homeobox pseudogene 4
ENSG00000140575.12	67.22	58.45	3.14	1.74	IQGAP1	chr15	protein_coding	IQ motif containing GTPase activating protein 1
ENSG00000258861.1	0.0	0.0	0.38	0.0	MIR381HG	chr14	lincRNA	MIR381 host gene
ENSG00000158486.13	0.0	0.1	0.35	0.39	DNAH3	chr16	protein_coding	dynein, axonemal, heavy chain 3
ENSG00000110436.11	0.0	0.05	0.29	0.15	SLC1A2	chr11	protein_coding	solute carrier family 1 (glial high affinity glutamate transporter), member 2
ENSG00000100647.7	0.69	0.48	0.22	0.19	SUSD6	chr14	protein_coding	sushi domain containing 6
ENSG00000259096.1	0.0	0.0	0.06	0.0	FAM35CP	chr14	processed_pseudogene	family with sequence similarity 35, member C, pseudogene
ENSG00000275367.1	1.11	0.19	1.48	1.45	RP11-266K4.14	chr12	lincRNA	--
ENSG00000259296.1	0.0	1.67	0.62	0.2	RP11-313P18.1	chr15	antisense	--
ENSG00000242747.1	0.0	0.0	0.17	0.33	RP11-30K9.1	chr15	processed_pseudogene	--
ENSG00000230773.6	0.0	0.0	0.49	0.0	AC079807.4	chr2	lincRNA	--
ENSG00000101216.10	5.44	6.03	0.54	0.48	GMEB2	chr20	protein_coding	glucocorticoid modulatory element binding protein 2
ENSG00000179144.4	0.0	1.03	0.13	0.37	GIMAP7	chr7	protein_coding	GTPase, IMAP family member 7
ENSG00000229721.3	0.0	2.07	0.0	0.12	RP11-252I14.1	chr5	processed_pseudogene	--
ENSG00000004468.12	0.0	0.23	0.07	0.05	CD38	chr4	protein_coding	CD38 molecule
ENSG00000170632.13	0.0	0.49	0.18	0.41	ARMC10	chr7	protein_coding	armadillo repeat containing 10
ENSG00000143374.14	4.02	4.86	0.66	0.86	TARS2	chr1	protein_coding	threonyl-tRNA synthetase 2, mitochondrial (putative)
ENSG00000245156.1	0.0	0.69	0.26	0.14	RP11-867G23.3	chr11	lincRNA	--
ENSG00000160856.20	0.0	0.0	0.24	0.36	FCRL3	chr1	protein_coding	Fc receptor-like 3
ENSG00000199715.1	0.0	0.0	0.78	0.0	Y_RNA	chr6	misc_RNA	--
ENSG00000253155.1	0.0	0.0	0.37	0.0	CTB-47B11.1	chr5	processed_pseudogene	--
ENSG00000073331.17	0.39	0.48	0.35	0.4	ALPK1	chr4	protein_coding	alpha-kinase 1
ENSG00000225643.1	0.0	0.0	0.17	0.32	RP11-70P17.1	chr1	lincRNA	--
ENSG00000183484.11	0.28	0.34	0.49	0.53	GPR132	chr14	protein_coding	G protein-coupled receptor 132
ENSG00000274184.1	0.53	0.0	0.32	0.54	RP11-158H5.8	chr18	lincRNA	--
ENSG00000257243.1	0.0	1.19	0.0	0.29	RP11-133N21.7	chr12	processed_pseudogene	--
ENSG00000135049.15	2.7	2.13	0.14	0.14	AGTPBP1	chr9	protein_coding	ATP/GTP binding protein 1
ENSG00000158571.10	0.0	0.0	0.31	0.3	PFKFB1	chrX	protein_coding	6-phosphofructo-2-kinase/fructose-2,6-biphosphatase 1
ENSG00000255679.1	0.0	0.0	0.19	0.18	JRKL-AS1	chr11	lincRNA	JRKL antisense RNA 1
ENSG00000213371.4	0.0	0.0	0.64	0.35	NAP1L1P3	chr3	processed_pseudogene	nucleosome assembly protein 1-like 1 pseudogene 3
ENSG00000253244.1	0.0	0.0	0.83	0.0	RP11-619L12.3	chr5	antisense	--
ENSG00000235862.2	0.0	0.0	0.57	0.42	RP11-338C15.5	chr1	antisense	--
ENSG00000198555.7	0.88	0.0	0.0	0.0	RP11-598D12.4	chr16	unprocessed_pseudogene	--
ENSG00000229931.1	0.0	0.0	0.16	0.16	RP1-151F17.1	chr6	antisense	--
ENSG00000274340.1	0.0	1.25	0.31	0.1	RP11-435J9.2	chr15	lincRNA	--
ENSG00000149435.12	0.0	0.0	0.37	0.18	GGTLC1	chr20	protein_coding	gamma-glutamyltransferase light chain 1
ENSG00000184584.12	0.6	0.73	0.14	0.31	TMEM173	chr5	protein_coding	transmembrane protein 173
ENSG00000239539.1	0.0	0.0	0.0	0.26	HMGN1P20	chr10	processed_pseudogene	high mobility group nucleosome binding domain 1 pseudogene 20
ENSG00000226202.2	0.0	0.0	0.28	0.0	RP11-328D5.1	chr1	lincRNA	--
ENSG00000164822.4	0.0	0.0	0.51	1.16	DEFA6	chr8	protein_coding	defensin, alpha 6, Paneth cell-specific
ENSG00000259839.1	0.0	0.0	0.52	0.0	RP11-491F9.6	chr16	lincRNA	--
ENSG00000153879.8	1.09	0.59	0.13	0.21	CEBPG	chr19	protein_coding	CCAAT/enhancer binding protein (C/EBP), gamma
ENSG00000237021.2	0.77	0.0	0.08	0.19	RP3-486I3.7	chr6	lincRNA	--
ENSG00000251338.1	0.0	0.0	0.07	0.14	AC006499.1	chr4	processed_pseudogene	--
ENSG00000260936.1	0.87	4.22	0.33	0.13	FTO-IT1	chr16	sense_intronic	FTO intronic transcript 1
ENSG00000269040.1	0.0	0.0	0.29	0.42	BNIP3P24	chr19	processed_pseudogene	BCL2/adenovirus E1B 19kDa interacting protein 3 pseudogene 24
ENSG00000226107.1	1.85	0.0	0.55	0.27	AC004383.3	chrX	processed_pseudogene	--
ENSG00000267268.1	0.0	0.0	0.1	0.2	AC007204.2	chr19	lincRNA	--
ENSG00000243195.1	0.0	0.0	1.59	1.23	TUBBP11	chr3	processed_pseudogene	tubulin, beta class I pseudogene 11
ENSG00000113460.12	12.75	13.74	1.0	0.64	BRIX1	chr5	protein_coding	BRX1, biogenesis of ribosomes
ENSG00000213820.3	0.0	0.0	0.24	0.35	RPL13P2	chr20	processed_pseudogene	ribosomal protein L13 pseudogene 2
ENSG00000090889.11	4.79	3.27	0.13	0.21	KIF4A	chrX	protein_coding	kinesin family member 4A
ENSG00000279486.3	0.0	0.0	0.16	0.47	OR2AG1	chr11	polymorphic_pseudogene	olfactory receptor, family 2, subfamily AG, member 1 (gene/pseudogene)
ENSG00000213730.3	0.0	0.0	0.24	0.16	POLD2P1	chr5	processed_pseudogene	polymerase (DNA directed), delta 2, accessory subunit pseudogene 1
ENSG00000271398.1	0.0	0.0	0.38	0.0	RP5-1092A3.5	chr1	lincRNA	--
ENSG00000264802.1	0.0	0.0	0.0	1.29	MIR5191	chr1	miRNA	microRNA 5191
ENSG00000214908.3	0.0	0.0	0.22	0.42	RP11-229M1.2	chr9	processed_pseudogene	--
ENSG00000128617.2	0.0	0.0	0.58	0.42	OPN1SW	chr7	protein_coding	opsin 1 (cone pigments), short-wave-sensitive
ENSG00000163870.14	12.29	10.88	0.46	0.61	TPRA1	chr3	protein_coding	transmembrane protein, adipocyte asscociated 1
ENSG00000267063.1	0.0	0.0	0.29	0.42	AC006130.3	chr19	antisense	--
ENSG00000266114.1	0.0	2.24	0.0	1.08	RP11-963H4.5	chr17	lincRNA	--
ENSG00000181126.13	0.0	0.0	0.28	0.21	HLA-V	chr6	transcribed_unprocessed_pseudogene	major histocompatibility complex, class I, V (pseudogene)
ENSG00000258768.2	0.14	0.0	0.17	0.26	CTD-2292M16.8	chr14	lincRNA	--
ENSG00000266580.1	0.0	0.0	1.05	0.0	MIR4254	chr1	miRNA	microRNA 4254
ENSG00000233589.1	0.0	0.67	0.0	0.0	RP4-694A7.2	chr1	antisense	--
ENSG00000184730.10	0.56	0.0	0.51	0.47	APOBR	chr16	protein_coding	apolipoprotein B receptor
ENSG00000248309.5	0.0	0.0	0.33	0.34	MEF2C-AS1	chr5	antisense	MEF2C antisense RNA 1
ENSG00000241316.6	0.0	0.46	0.11	0.33	SUCLG2-AS1	chr3	lincRNA	SUCLG2 antisense RNA 1 (head to head)
ENSG00000249782.1	0.0	0.0	3.1	4.16	RP11-417J1.1	chr5	lincRNA	--
ENSG00000235616.1	0.0	0.0	0.22	0.56	ST13P2	chr2	processed_pseudogene	suppression of tumorigenicity 13 (colon carcinoma) (Hsp70 interacting protein) pseudogene 2
ENSG00000242318.1	2.25	0.0	0.34	0.0	RP11-810D13.1	chr4	processed_pseudogene	--
ENSG00000260771.1	0.0	0.0	0.0	0.23	RP1-39J2.1	chr6	lincRNA	--
ENSG00000230221.2	0.0	0.26	0.1	0.0	RP11-173G21.1	chr9	processed_pseudogene	--
ENSG00000269946.1	0.0	5.49	0.0	0.33	RP11-2B6.3	chr9	lincRNA	--
ENSG00000121073.13	3.17	4.88	0.26	0.46	SLC35B1	chr17	protein_coding	solute carrier family 35, member B1
ENSG00000164691.16	0.0	0.0	0.27	0.25	TAGAP	chr6	protein_coding	T-cell activation RhoGTPase activating protein
ENSG00000140876.11	0.0	0.0	0.35	0.19	NUDT7	chr16	protein_coding	nudix (nucleoside diphosphate linked moiety X)-type motif 7
ENSG00000167615.16	22.0	21.74	0.58	0.43	LENG8	chr19	protein_coding	leukocyte receptor cluster (LRC) member 8
ENSG00000204542.2	0.0	0.0	0.56	0.0	C6orf15	chr6	protein_coding	chromosome 6 open reading frame 15
ENSG00000166428.12	0.16	0.19	0.07	0.15	PLD4	chr14	protein_coding	phospholipase D family, member 4
ENSG00000231232.4	1.58	0.0	2.13	0.92	RP11-548K12.1	chr7	unprocessed_pseudogene	--
ENSG00000008056.12	0.0	0.2	0.1	0.1	SYN1	chrX	protein_coding	synapsin I
ENSG00000251214.1	0.0	0.0	0.63	0.0	CTD-2308B18.1	chr5	lincRNA	--
ENSG00000238083.7	0.28	0.23	0.01	0.07	LRRC37A2	chr17	protein_coding	leucine rich repeat containing 37, member A2
ENSG00000166436.15	1.41	1.33	0.53	0.49	TRIM66	chr11	protein_coding	tripartite motif containing 66
ENSG00000214297.3	0.0	0.6	0.15	0.58	ALDOAP2	chr10	processed_pseudogene	aldolase A, fructose-bisphosphate pseudogene 2
ENSG00000101400.5	1.37	0.0	0.1	0.17	SNTA1	chr20	protein_coding	syntrophin, alpha 1
ENSG00000187123.14	0.0	0.0	0.17	0.07	LYPD6	chr2	protein_coding	LY6/PLAUR domain containing 6
ENSG00000182606.14	2.43	3.71	0.37	0.35	TRAK1	chr3	protein_coding	trafficking protein, kinesin binding 1
ENSG00000165029.15	0.09	0.34	0.28	0.36	ABCA1	chr9	protein_coding	ATP-binding cassette, sub-family A (ABC1), member 1
ENSG00000267123.5	0.0	0.0	0.4	0.26	CTD-2357A8.3	chr17	lincRNA	--
ENSG00000185215.8	10.03	10.06	0.39	0.38	TNFAIP2	chr14	protein_coding	tumor necrosis factor, alpha-induced protein 2
ENSG00000259423.2	0.0	0.58	0.07	0.0	RP11-265N7.2	chr15	lincRNA	--
ENSG00000168152.12	0.0	0.0	0.08	0.1	THAP9	chr4	protein_coding	THAP domain containing 9
ENSG00000262362.1	1.76	0.0	0.0	0.38	LA16c-380H5.2	chr16	sense_overlapping	--
ENSG00000219445.2	0.28	0.34	0.71	1.25	RP11-3B12.3	chr7	lincRNA	--
ENSG00000280850.1	0.0	0.0	0.28	0.13	RP4-655C5.9	chr6	lincRNA	--
ENSG00000240687.1	0.64	0.0	0.19	0.09	RP11-521D12.1	chr2	lincRNA	--
ENSG00000102103.15	24.73	16.45	0.93	0.66	PQBP1	chrX	protein_coding	polyglutamine binding protein 1
ENSG00000207394.1	0.0	0.0	0.75	0.0	RNU6-1060P	chr6	snRNA	RNA, U6 small nuclear 1060, pseudogene
ENSG00000161048.11	0.1	0.81	0.1	0.2	NAPEPLD	chr7	protein_coding	N-acyl phosphatidylethanolamine phospholipase D
ENSG00000136695.14	0.0	0.0	0.37	0.44	IL36RN	chr2	protein_coding	interleukin 36 receptor antagonist
ENSG00000257921.5	1.57	3.8	0.0	0.11	RP11-571M6.15	chr12	protein_coding	--
ENSG00000226455.1	0.0	0.0	0.18	0.0	RP3-512E2.2	chr6	antisense	--
ENSG00000128805.14	0.38	0.62	0.33	0.35	ARHGAP22	chr10	protein_coding	Rho GTPase activating protein 22
ENSG00000260869.1	0.0	0.0	0.21	0.0	AC002310.13	chr16	protein_coding	--
ENSG00000005249.12	0.14	0.0	0.11	0.14	PRKAR2B	chr7	protein_coding	protein kinase, cAMP-dependent, regulatory, type II, beta
ENSG00000164188.8	0.0	0.0	0.31	0.37	RANBP3L	chr5	protein_coding	RAN binding protein 3-like
ENSG00000171101.13	0.0	0.0	0.37	0.0	SIGLEC17P	chr19	transcribed_unprocessed_pseudogene	sialic acid binding Ig-like lectin 17, pseudogene
ENSG00000145014.17	4.98	3.69	0.43	0.4	TMEM44	chr3	protein_coding	transmembrane protein 44
ENSG00000029993.14	2.71	1.21	0.17	0.25	HMGB3	chrX	protein_coding	high mobility group box 3
ENSG00000125378.15	2.28	1.53	0.11	0.26	BMP4	chr14	protein_coding	bone morphogenetic protein 4
ENSG00000281438.1	0.0	0.0	0.0	1.16	AC011309.1	chr7	miRNA	--
ENSG00000223863.1	0.0	0.0	0.98	0.81	AC008074.4	chr2	lincRNA	--
ENSG00000169413.2	0.0	0.0	0.15	0.22	RNASE6	chr14	protein_coding	ribonuclease, RNase A family, k6
ENSG00000207604.2	0.0	0.0	0.0	0.69	MIR206	chr6	miRNA	microRNA 206
ENSG00000111087.9	0.0	0.0	0.15	0.3	GLI1	chr12	protein_coding	GLI family zinc finger 1
ENSG00000229503.1	0.0	0.0	0.0	0.49	AC092155.1	chr2	processed_pseudogene	--
ENSG00000257702.3	1.79	0.62	0.15	0.26	LBX2-AS1	chr2	antisense	LBX2 antisense RNA 1
ENSG00000250722.5	0.0	0.0	0.47	0.43	SEPP1	chr5	protein_coding	selenoprotein P, plasma, 1
ENSG00000259666.2	0.0	0.0	0.12	0.46	LINGO1-AS1	chr15	antisense	LINGO1 antisense RNA 1
ENSG00000213438.2	0.0	0.0	0.21	0.2	YBX2P1	chr10	processed_pseudogene	Y box binding protein 2 pseudogene 1
ENSG00000253368.3	1.36	0.66	0.16	0.32	TRNP1	chr1	protein_coding	TMF1-regulated nuclear protein 1
ENSG00000273079.4	0.05	0.06	0.31	0.36	GRIN2B	chr12	protein_coding	glutamate receptor, ionotropic, N-methyl D-aspartate 2B
ENSG00000101003.9	2.3	1.39	0.22	0.05	GINS1	chr20	protein_coding	GINS complex subunit 1 (Psf1 homolog)
ENSG00000180878.2	0.0	0.0	0.91	0.07	C11orf42	chr11	protein_coding	chromosome 11 open reading frame 42
ENSG00000272397.1	0.0	0.0	0.22	0.14	RP11-497D6.5	chr6	lincRNA	--
ENSG00000023171.14	4.07	5.42	0.67	0.62	GRAMD1B	chr11	protein_coding	GRAM domain containing 1B
ENSG00000229127.1	0.73	0.59	0.44	0.07	AC007038.7	chr2	antisense	--
ENSG00000258763.5	0.0	0.0	0.29	0.14	RP11-110A12.2	chr12	antisense	--
ENSG00000215148.7	1.12	0.0	0.0	0.57	PRSS41	chr16	transcribed_unprocessed_pseudogene	protease, serine, 41
ENSG00000196383.5	0.0	0.0	0.33	0.32	OR4Q2	chr14	polymorphic_pseudogene	olfactory receptor, family 4, subfamily Q, member 2 (gene/pseudogene)
ENSG00000257818.1	0.0	0.0	0.0	0.07	C1GALT1P1	chr12	processed_pseudogene	core 1 synthase, glycoprotein-N-acetylgalactosamine 3-beta-galactosyltransferase 1 pseudogene 1
ENSG00000117013.14	0.39	0.63	0.23	0.51	KCNQ4	chr1	protein_coding	potassium channel, voltage gated KQT-like subfamily Q, member 4
ENSG00000266457.1	0.0	0.0	0.79	0.0	AC026318.1	chr3	miRNA	--
ENSG00000260029.2	0.0	0.0	0.63	0.27	RP11-401P9.1	chr16	antisense	--
ENSG00000237629.1	0.0	2.24	0.55	0.0	UQCRHP2	chr2	processed_pseudogene	ubiquinol-cytochrome c reductase hinge protein pseudogene 2
ENSG00000183837.9	0.0	0.35	0.13	0.21	PNMA3	chrX	protein_coding	paraneoplastic Ma antigen 3
ENSG00000211663.2	0.0	0.0	0.0	1.23	IGLV3-19	chr22	IG_V_gene	immunoglobulin lambda variable 3-19
ENSG00000173334.3	1.5	0.83	0.55	0.3	TRIB1	chr8	protein_coding	tribbles pseudokinase 1
ENSG00000204420.8	0.63	0.51	0.5	0.15	C6orf25	chr6	protein_coding	chromosome 6 open reading frame 25
ENSG00000198736.11	0.3	0.0	0.04	0.04	MSRB1	chr16	protein_coding	methionine sulfoxide reductase B1
ENSG00000184188.6	0.0	0.0	0.0	0.42	CTC-512J14.7	chr5	processed_pseudogene	--
ENSG00000124915.10	0.0	0.0	0.84	1.22	DKFZP434K028	chr11	lincRNA	--
ENSG00000267323.1	0.0	0.0	0.41	0.0	SLC25A1P5	chr19	processed_pseudogene	solute carrier family 25 (mitochondrial carrier; citrate transporter), member 1 pseudogene 5
ENSG00000266200.6	0.0	0.0	0.21	0.21	PNLIPRP2	chr10	polymorphic_pseudogene	pancreatic lipase-related protein 2
ENSG00000278913.1	0.0	0.0	0.5	0.51	CTD-2299N12.1	chr5	TEC	--
ENSG00000173627.7	0.0	0.0	0.09	0.35	APOBEC4	chr1	protein_coding	apolipoprotein B mRNA editing enzyme, catalytic polypeptide-like 4 (putative)
ENSG00000101825.7	0.0	0.07	0.12	0.09	MXRA5	chrX	protein_coding	matrix-remodelling associated 5
ENSG00000185495.10	0.0	0.0	0.0	0.09	RP11-504P24.3	chr1	transcribed_unprocessed_pseudogene	--
ENSG00000230074.1	0.0	0.0	0.6	0.35	RP11-195F19.9	chr9	antisense	--
ENSG00000204628.11	23.08	22.74	1.02	1.2	GNB2L1	chr5	protein_coding	guanine nucleotide binding protein (G protein), beta polypeptide 2-like 1
ENSG00000251638.1	0.0	0.0	0.0	0.27	AC006390.4	chr4	processed_pseudogene	--
ENSG00000257400.1	0.0	0.0	0.0	0.55	RP11-778J16.3	chr12	lincRNA	--
ENSG00000256651.1	0.0	0.0	0.0	0.16	RP11-144O23.8	chr12	processed_pseudogene	--
ENSG00000222740.1	0.0	0.0	0.0	0.71	RNA5SP328	chr10	rRNA	RNA, 5S ribosomal pseudogene 328
ENSG00000207056.1	0.0	0.0	0.48	0.47	RNU1-8P	chr1	snRNA	RNA, U1 small nuclear 8, pseudogene
ENSG00000127054.18	13.78	13.67	0.49	0.2	CPSF3L	chr1	protein_coding	cleavage and polyadenylation specific factor 3-like
ENSG00000248586.2	0.0	0.0	0.24	0.38	CTD-2516K3.3	chr5	processed_pseudogene	--
ENSG00000267289.1	0.0	0.0	0.21	0.83	CTD-2623N2.11	chr19	lincRNA	--
ENSG00000270120.1	0.0	0.0	0.54	0.42	RP11-327F22.6	chr16	sense_intronic	--
ENSG00000065457.10	3.43	3.8	0.51	0.5	ADAT1	chr16	protein_coding	adenosine deaminase, tRNA-specific 1
ENSG00000231166.2	0.0	0.0	0.0	0.32	TUBB4BP6	chr9	processed_pseudogene	tubulin, beta 4B class IVb pseudogene 6
ENSG00000176746.6	0.0	0.0	0.29	0.04	MAGEB6	chrX	protein_coding	melanoma antigen family B6
ENSG00000227269.1	0.0	0.0	0.36	0.35	RP11-96L7.2	chr9	lincRNA	--
ENSG00000119231.10	2.03	1.13	0.33	0.38	SENP5	chr3	protein_coding	SUMO1/sentrin specific peptidase 5
ENSG00000188488.13	0.0	0.25	0.21	0.12	SERPINA5	chr14	protein_coding	serpin peptidase inhibitor, clade A (alpha-1 antiproteinase, antitrypsin), member 5
ENSG00000264699.1	0.0	0.0	0.16	0.16	RP11-421N8.2	chr18	lincRNA	--
ENSG00000204564.11	0.0	0.65	0.24	0.08	C6orf136	chr6	protein_coding	chromosome 6 open reading frame 136
ENSG00000201796.1	0.0	0.0	1.58	0.0	RNU6-392P	chr7	snRNA	RNA, U6 small nuclear 392, pseudogene
ENSG00000174547.13	1.57	4.94	0.38	0.46	MRPL11	chr11	protein_coding	mitochondrial ribosomal protein L11
ENSG00000273409.1	0.0	0.0	0.32	0.0	RP11-480C22.1	chr11	lincRNA	--
ENSG00000261629.1	0.0	0.0	0.27	0.0	RP5-842K16.2	chr7	antisense	--
ENSG00000242889.3	0.0	0.0	0.0	0.54	RN7SL449P	chr17	misc_RNA	RNA, 7SL, cytoplasmic 449, pseudogene
ENSG00000254509.1	0.0	0.0	0.0	0.36	RP11-677M14.6	chr11	processed_pseudogene	--
ENSG00000231388.1	0.0	0.0	0.1	0.1	RP11-702C7.2	chrX	processed_pseudogene	--
ENSG00000267629.3	0.0	0.12	0.18	0.26	AC138430.4	chr19	processed_transcript	--
ENSG00000167914.10	0.0	0.6	0.22	0.54	GSDMA	chr17	protein_coding	gasdermin A
ENSG00000231652.2	0.27	0.0	0.24	0.0	RP11-553A21.3	chr6	antisense	--
ENSG00000236334.2	0.0	0.17	0.37	0.64	PPIAL4G	chr1	protein_coding	peptidylprolyl isomerase A (cyclophilin A)-like 4G
ENSG00000231795.1	2.57	0.0	0.0	0.0	ITCH-IT1	chr20	sense_intronic	ITCH intronic transcript 1
ENSG00000166558.10	0.82	0.0	0.55	0.3	SLC38A8	chr16	protein_coding	solute carrier family 38, member 8
ENSG00000269933.1	0.0	0.0	0.49	0.24	RP3-333A15.2	chr1	sense_intronic	--
ENSG00000090581.9	8.34	6.23	0.37	0.53	GNPTG	chr16	protein_coding	N-acetylglucosamine-1-phosphate transferase, gamma subunit
ENSG00000234031.1	0.0	0.0	0.2	0.2	RPS3AP44	chr13	processed_pseudogene	ribosomal protein S3a pseudogene 44
ENSG00000279059.1	0.0	0.0	0.0	0.14	RP11-257O5.2	chr17	TEC	--
ENSG00000100865.14	1.46	1.18	0.22	0.14	CINP	chr14	protein_coding	cyclin-dependent kinase 2 interacting protein
ENSG00000057593.13	0.68	0.62	0.28	0.25	F7	chr13	protein_coding	coagulation factor VII (serum prothrombin conversion accelerator)
ENSG00000118434.8	0.0	0.0	0.0	0.15	SPACA1	chr6	protein_coding	sperm acrosome associated 1
ENSG00000266809.1	0.0	0.0	0.64	0.0	RP11-449D8.3	chr18	processed_pseudogene	--
ENSG00000250456.1	0.0	0.0	0.25	0.1	AC006552.1	chr4	lincRNA	--
ENSG00000213079.9	4.53	3.89	0.35	0.22	SCAF8	chr6	protein_coding	SR-related CTD-associated factor 8
ENSG00000271410.1	0.0	0.0	0.26	0.45	RP11-506H20.2	chr5	processed_pseudogene	--
ENSG00000263252.1	0.0	0.0	0.79	0.55	RP11-146P2.1	chr17	processed_pseudogene	--
ENSG00000159322.17	4.15	6.02	0.59	0.51	ADPGK	chr15	protein_coding	ADP-dependent glucokinase
ENSG00000177468.6	0.0	0.31	0.16	0.3	OLIG3	chr6	protein_coding	oligodendrocyte transcription factor 3
ENSG00000226390.1	0.0	0.0	0.1	0.2	RP11-358D14.2	chr20	antisense	--
ENSG00000217289.3	0.0	0.0	0.0	0.07	AC018865.5	chr2	processed_pseudogene	--
ENSG00000149289.10	0.99	0.66	0.28	0.15	ZC3H12C	chr11	protein_coding	zinc finger CCCH-type containing 12C
ENSG00000184845.3	0.0	0.16	0.39	0.23	DRD1	chr5	protein_coding	dopamine receptor D1
ENSG00000236035.2	1.35	0.0	0.0	0.2	RP11-90O23.1	chr1	processed_pseudogene	--
ENSG00000186301.8	0.0	0.0	0.21	0.07	MST1P2	chr1	unprocessed_pseudogene	macrophage stimulating 1 (hepatocyte growth factor-like) pseudogene 2
ENSG00000277815.1	0.0	0.0	1.45	0.0	MIR376A1	chr14	miRNA	microRNA 376a-1
ENSG00000210164.1	0.0	0.0	2.35	0.0	MT-TG	chrM	Mt_tRNA	mitochondrially encoded tRNA glycine
ENSG00000162300.11	1.0	4.86	0.0	0.49	ZFPL1	chr11	protein_coding	zinc finger protein-like 1
ENSG00000205488.8	0.0	0.0	0.18	0.08	CALML3-AS1	chr10	antisense	CALML3 antisense RNA 1
ENSG00000269964.2	0.0	0.0	0.03	0.08	MEI4	chr6	protein_coding	meiosis-specific 4 homolog (S. cerevisiae)
ENSG00000162706.12	0.0	0.0	0.42	0.28	CADM3	chr1	protein_coding	cell adhesion molecule 3
ENSG00000138594.12	4.59	6.57	0.39	0.39	TMOD3	chr15	protein_coding	tropomodulin 3 (ubiquitous)
ENSG00000280189.1	0.0	0.49	0.09	0.12	RP11-491F9.2	chr16	TEC	--
ENSG00000244321.1	0.0	0.0	0.32	0.21	LINC01326	chr3	lincRNA	long intergenic non-protein coding RNA 1326
ENSG00000132356.11	4.37	4.84	0.46	0.21	PRKAA1	chr5	protein_coding	protein kinase, AMP-activated, alpha 1 catalytic subunit
ENSG00000234705.1	12.78	3.86	1.67	0.7	HMGA1P4	chr9	antisense	high mobility group AT-hook 1 pseudogene 4
ENSG00000236287.7	0.0	3.06	0.26	0.28	ZBED5	chr11	protein_coding	zinc finger, BED-type containing 5
ENSG00000230864.1	0.57	0.69	0.17	0.33	RP5-936J12.1	chr1	lincRNA	--
ENSG00000198812.4	0.21	0.0	0.18	0.24	LRRC10	chr12	protein_coding	leucine rich repeat containing 10
ENSG00000232859.9	0.2	0.0	0.06	0.15	LYRM9	chr17	protein_coding	LYR motif containing 9
ENSG00000270307.1	0.0	0.0	0.24	0.57	MTATP6P2	chr5	processed_pseudogene	mitochondrially encoded ATP synthase 6 pseudogene 2
ENSG00000268758.5	0.0	0.0	0.37	0.27	ADGRE4P	chr19	transcribed_unprocessed_pseudogene	adhesion G protein-coupled receptor E4, pseudogene
ENSG00000070540.12	1.41	0.68	0.21	0.2	WIPI1	chr17	protein_coding	WD repeat domain, phosphoinositide interacting 1
ENSG00000239861.1	0.0	0.0	0.5	0.33	RP11-690D19.1	chr11	processed_pseudogene	--
ENSG00000148516.21	5.47	5.12	0.22	0.24	ZEB1	chr10	protein_coding	zinc finger E-box binding homeobox 1
ENSG00000228060.1	0.0	1.17	0.15	0.14	RP11-69E11.8	chr1	antisense	--
ENSG00000078081.7	0.0	0.0	0.25	0.27	LAMP3	chr3	protein_coding	lysosomal-associated membrane protein 3
ENSG00000235437.7	2.14	1.89	0.36	0.08	LINC01278	chrX	processed_transcript	long intergenic non-protein coding RNA 1278
ENSG00000068028.17	5.23	7.97	0.71	0.36	RASSF1	chr3	protein_coding	Ras association (RalGDS/AF-6) domain family member 1
ENSG00000051341.13	3.18	3.56	0.46	0.24	POLQ	chr3	protein_coding	polymerase (DNA directed), theta
ENSG00000267512.1	0.0	0.0	0.0	0.85	CTC-250I14.3	chr19	antisense	--
ENSG00000120075.5	0.52	0.63	0.31	0.0	HOXB5	chr17	protein_coding	homeobox B5
ENSG00000250961.1	0.59	0.72	0.27	0.43	CTD-2023N9.1	chr5	antisense	--
ENSG00000113716.12	4.31	5.66	0.53	0.53	HMGXB3	chr5	protein_coding	HMG box domain containing 3
ENSG00000167962.12	28.97	33.7	0.81	0.53	ZNF598	chr16	protein_coding	zinc finger protein 598
ENSG00000154342.5	0.0	0.0	0.05	0.24	WNT3A	chr1	protein_coding	wingless-type MMTV integration site family, member 3A
ENSG00000235350.1	0.0	0.0	0.0	0.49	AF196972.3	chrX	unprocessed_pseudogene	--
ENSG00000267299.1	0.0	0.0	0.25	0.0	CTB-66B24.1	chr19	antisense	--
ENSG00000243609.1	1.26	0.0	0.09	0.09	RPS2P44	chr16	processed_pseudogene	ribosomal protein S2 pseudogene 44
ENSG00000176208.8	3.34	2.72	0.36	0.35	ATAD5	chr17	protein_coding	ATPase family, AAA domain containing 5
ENSG00000150594.6	0.0	0.0	0.26	0.17	ADRA2A	chr10	protein_coding	adrenoceptor alpha 2A
ENSG00000237439.1	0.0	0.0	0.13	0.0	RP1-127L4.10	chr22	transcribed_unprocessed_pseudogene	--
ENSG00000182149.20	1.12	1.92	0.25	0.2	IST1	chr16	protein_coding	increased sodium tolerance 1 homolog (yeast)
ENSG00000278146.1	0.0	0.0	0.32	0.0	RP11-327J17.8	chr15	lincRNA	--
ENSG00000223158.1	0.0	0.0	0.0	0.66	RNY1P3	chr13	misc_RNA	RNA, Ro-associated Y1 pseudogene 3
ENSG00000166548.15	0.18	0.0	0.33	0.18	TK2	chr16	protein_coding	thymidine kinase 2, mitochondrial
ENSG00000206764.1	0.0	0.0	0.75	0.72	RNU6-152P	chr1	snRNA	RNA, U6 small nuclear 152, pseudogene
ENSG00000234891.1	0.0	0.0	0.1	0.5	RP1-288L1.5	chr22	lincRNA	--
ENSG00000273373.1	1.5	1.59	0.56	0.33	RP5-1074L1.4	chr1	antisense	--
ENSG00000261124.1	0.0	0.0	0.16	0.31	AC135050.5	chr16	antisense	--
ENSG00000232698.1	0.0	0.0	0.35	0.0	AP001058.3	chr21	lincRNA	--
ENSG00000267627.5	0.0	0.0	0.22	0.21	RP11-905K4.1	chr18	lincRNA	--
ENSG00000270099.1	0.0	0.0	0.0	0.16	RP11-248J23.7	chr10	protein_coding	--
ENSG00000124831.18	7.68	4.09	0.47	0.38	LRRFIP1	chr2	protein_coding	leucine rich repeat (in FLII) interacting protein 1
ENSG00000223993.1	0.0	0.0	0.2	0.0	RP11-475D12.1	chr10	lincRNA	--
ENSG00000223872.1	0.0	0.0	0.44	0.14	AC006372.5	chr7	lincRNA	--
ENSG00000277704.1	0.0	0.0	0.0	0.14	RP11-498M14.2	chr1	processed_pseudogene	--
ENSG00000259672.1	0.0	0.0	0.12	0.0	RP11-69G7.1	chr15	lincRNA	--
ENSG00000251593.1	0.62	0.0	0.78	0.89	MSNP1	chr5	processed_pseudogene	moesin pseudogene 1
ENSG00000251600.5	0.0	0.0	0.13	0.08	RP11-673E1.1	chr4	lincRNA	--
ENSG00000135318.11	3.15	4.41	0.34	0.24	NT5E	chr6	protein_coding	5'-nucleotidase, ecto (CD73)
ENSG00000233087.6	0.0	0.0	0.1	0.0	AC073869.1	chr2	transcribed_processed_pseudogene	--
ENSG00000257407.1	0.68	0.0	0.41	0.39	RP11-1028N23.4	chr12	lincRNA	--
ENSG00000249619.1	0.0	0.0	1.74	2.24	HMGN1P13	chr5	processed_pseudogene	high mobility group nucleosome binding domain 1 pseudogene 13
ENSG00000213471.8	0.0	0.0	0.78	0.79	TTLL13P	chr15	unitary_pseudogene	tubulin tyrosine ligase-like family member 13, pseudogene
ENSG00000187735.12	1.69	0.93	0.23	0.07	TCEA1	chr8	protein_coding	transcription elongation factor A (SII), 1
ENSG00000262020.1	0.0	0.0	0.39	0.0	RP11-66H6.3	chr16	antisense	--
ENSG00000254286.5	0.0	0.0	0.27	0.27	RP11-89K10.1	chr8	antisense	--
ENSG00000256925.2	0.0	0.0	0.16	0.09	ADGRA1-AS1	chr10	antisense	adhesion G protein-coupled receptor A1 antisense RNA 1
ENSG00000232536.1	5.07	1.23	0.46	0.29	RP11-74C1.4	chr1	sense_intronic	--
ENSG00000231043.3	0.0	0.0	0.18	0.53	AC007238.1	chr2	processed_pseudogene	--
ENSG00000167798.16	0.0	0.0	0.31	0.22	C3P1	chr19	transcribed_unprocessed_pseudogene	complement component 3 precursor pseudogene
ENSG00000174151.14	0.84	0.57	0.37	0.35	CYB561D1	chr1	protein_coding	cytochrome b561 family, member D1
ENSG00000259817.1	0.0	0.0	0.41	0.39	RP11-53L24.1	chr16	lincRNA	--
ENSG00000184949.15	1.13	0.87	0.25	0.3	FAM227A	chr22	protein_coding	family with sequence similarity 227, member A
ENSG00000157617.16	0.99	1.6	0.42	0.32	C2CD2	chr21	protein_coding	C2 calcium-dependent domain containing 2
ENSG00000264911.1	0.0	0.0	0.0	0.35	RP11-107K17.2	chr18	processed_pseudogene	--
ENSG00000226516.7	0.0	0.0	0.07	0.07	FAM138B	chr2	lincRNA	family with sequence similarity 138, member B
ENSG00000167676.4	0.25	0.2	0.11	0.14	PLIN4	chr19	protein_coding	perilipin 4
ENSG00000170011.13	0.0	0.0	0.33	0.39	MYRIP	chr3	protein_coding	myosin VIIA and Rab interacting protein
ENSG00000121361.3	0.0	0.0	0.2	0.06	KCNJ8	chr12	protein_coding	potassium channel, inwardly rectifying subfamily J, member 8
ENSG00000224769.1	0.0	0.0	0.19	0.14	AC069213.1	chr3	unprocessed_pseudogene	--
ENSG00000166483.10	6.26	4.24	0.11	0.22	WEE1	chr11	protein_coding	WEE1 G2 checkpoint kinase
ENSG00000142945.12	14.86	13.77	0.72	0.48	KIF2C	chr1	protein_coding	kinesin family member 2C
ENSG00000162104.9	15.06	15.29	0.94	0.66	ADCY9	chr16	protein_coding	adenylate cyclase 9
ENSG00000280113.1	0.0	0.0	0.49	0.72	AL357140.1	chr1	protein_coding	--
ENSG00000213139.7	0.0	0.0	0.26	0.0	CRYGS	chr3	protein_coding	crystallin, gamma S
ENSG00000157014.10	5.36	6.85	0.59	0.55	TATDN2	chr3	protein_coding	TatD DNase domain containing 2
ENSG00000166073.8	1.34	0.95	0.22	0.24	GPR176	chr15	protein_coding	G protein-coupled receptor 176
ENSG00000223356.1	7.4	0.0	0.55	1.25	RP11-66D17.5	chr1	antisense	--
ENSG00000106992.17	6.28	6.08	0.75	0.3	AK1	chr9	protein_coding	adenylate kinase 1
ENSG00000201822.1	0.0	0.0	0.0	1.68	RNA5SP149	chr3	rRNA	RNA, 5S ribosomal pseudogene 149
ENSG00000114349.9	0.22	0.53	0.33	0.19	GNAT1	chr3	protein_coding	guanine nucleotide binding protein (G protein), alpha transducing activity polypeptide 1
ENSG00000183048.11	2.11	0.32	0.0	0.11	SLC25A10	chr17	protein_coding	solute carrier family 25 (mitochondrial carrier; dicarboxylate transporter), member 10
ENSG00000250258.1	0.0	0.0	0.35	0.67	CTC-431G16.2	chr5	antisense	--
ENSG00000260264.1	0.0	0.0	0.0	0.4	AC004125.3	chr16	lincRNA	--
ENSG00000237214.3	0.0	0.0	0.0	0.4	RP11-12M9.3	chr22	processed_pseudogene	--
ENSG00000239745.3	0.0	0.0	0.0	0.52	RN7SL790P	chrX	misc_RNA	RNA, 7SL, cytoplasmic 790, pseudogene
ENSG00000231495.1	0.0	0.0	0.0	0.67	RP1-213J1P__B.2	chr22	lincRNA	--
ENSG00000259299.1	0.0	0.0	0.22	0.37	RP11-37J13.1	chr15	processed_pseudogene	--
ENSG00000228793.1	0.68	0.0	0.41	0.78	RP1-223B1.1	chr6	lincRNA	--
ENSG00000277358.1	0.0	0.0	0.0	0.6	RP11-321C24.4	chr13	unprocessed_pseudogene	--
ENSG00000232628.5	0.0	0.0	0.1	1.18	RP11-365O16.3	chr1	sense_intronic	--
ENSG00000187481.2	0.0	0.58	0.43	1.05	HSD3BP1	chr1	unprocessed_pseudogene	hydroxy-delta-5-steroid dehydrogenase, 3 beta, pseudogene 1
ENSG00000199127.1	0.0	0.0	1.09	0.0	MIR383	chr8	miRNA	microRNA 383
[truncated: 42,762 more rows]
