# Supplementary material for: Identification of heat shock protein family A member 5 (HSPA5) targets involved in nonalcoholic fatty liver disease
Source: Genes Immun. 2023 May 8;24(3):124–9. doi: 10.1038/s41435-023-00205-y (PMC10266971; doi:10.1038/s41435-023-00205-y)
Supplement: Supplementary file 6 — Additional file5 [file 41435_2023_205_MOESM6_ESM.xls]

Region_Type	Percent
CDS	32481869(1.01%)
noncoding	31629918(0.98%)
intron	1403490967(43.63%)
intergenic	1705980655(53.04%)
three_prime_UTR	34710458(1.08%)
five_prime_UTR	8193721(0.25%)
