# Supplementary material for: Identification of heat shock protein family A member 5 (HSPA5) targets involved in nonalcoholic fatty liver disease
Source: Genes Immun. 2023 May 8;24(3):124–9. doi: 10.1038/s41435-023-00205-y (PMC10266971; doi:10.1038/s41435-023-00205-y)
Supplement: Supplementary file 7 — Additional file6 [file 41435_2023_205_MOESM7_ESM.xls]

Sample	ablife	ablife olp cims	ablife olp piranha	ablife olp piranha olp cims	cims	piranha	piranha olp cims
Hspa5_IP_1_vs_Hspa5_input_1	37400	14689	1846	948	142427	854	186
Hspa5_IP_2_vs_Hspa5_input_2	31974	11728	1843	855	129927	760	136
