# Supplementary material for: Identification of heat shock protein family A member 5 (HSPA5) targets involved in nonalcoholic fatty liver disease
Source: Genes Immun. 2023 May 8;24(3):124–9. doi: 10.1038/s41435-023-00205-y (PMC10266971; doi:10.1038/s41435-023-00205-y)
Supplement: Supplementary file 8 — Additional file7 [file 41435_2023_205_MOESM8_ESM.txt]

Sample	5'UTR	3'UTR	CDS	Nc_exon	Introns	Intergenic	Antisense
Hspa5_IP_1_vs_Hspa5_input_1	66(1.68%)	153(3.90%)	2042(51.99%)	50(1.27%)	1453(36.99%)	108(2.75%)	56(1.43%)
Hspa5_IP_2_vs_Hspa5_input_2	62(1.67%)	139(3.74%)	2019(54.33%)	59(1.59%)	1267(34.10%)	109(2.93%)	61(1.64%)
