# Supplementary material for: Identification of heat shock protein family A member 5 (HSPA5) targets involved in nonalcoholic fatty liver disease
Source: Genes Immun. 2023 May 8;24(3):124–9. doi: 10.1038/s41435-023-00205-y (PMC10266971; doi:10.1038/s41435-023-00205-y)
Supplement: Supplementary file 9 — Additional file8 [file 41435_2023_205_MOESM9_ESM.txt]

Term	Database	ID	Input number	Background number	P-Value	Corrected P-Value
small GTPase binding	Gene Ontology	GO:0031267	195	263	0.0	0.0
chromatin binding	Gene Ontology	GO:0003682	293	455	0.0	0.0
RNA binding	Gene Ontology	GO:0003723	1006	1527	0.0	0.0
protein serine kinase activity	Gene Ontology	GO:0106310	242	360	0.0	0.0
protein threonine kinase activity	Gene Ontology	GO:0106311	242	360	0.0	0.0
transferase activity	Gene Ontology	GO:0016740	999	1849	0.0	0.0
helicase activity	Gene Ontology	GO:0004386	116	144	0.0	0.0
kinase activity	Gene Ontology	GO:0016301	433	690	0.0	0.0
metal ion binding	Gene Ontology	GO:0046872	1780	3785	0.0	0.0
protein kinase activity	Gene Ontology	GO:0004672	315	517	0.0	0.0
