# Supplementary material for: Identification of heat shock protein family A member 5 (HSPA5) targets involved in nonalcoholic fatty liver disease
Source: Genes Immun. 2023 May 8;24(3):124–9. doi: 10.1038/s41435-023-00205-y (PMC10266971; doi:10.1038/s41435-023-00205-y)
Supplement: Supplementary file 10 — Additional file9 [file 41435_2023_205_MOESM10_ESM.txt]

Term	Database	ID	Input number	Background number	P-Value	Corrected P-Value
cellular response to DNA damage stimulus	Gene Ontology	GO:0006974	335	514	0.0	0.0
ubiquitin-dependent protein catabolic process	Gene Ontology	GO:0006511	200	307	0.0	0.0
chromatin organization	Gene Ontology	GO:0006325	224	346	0.0	0.0
mRNA processing	Gene Ontology	GO:0006397	253	385	0.0	0.0
protein phosphorylation	Gene Ontology	GO:0006468	377	610	0.0	0.0
protein transport	Gene Ontology	GO:0015031	414	667	0.0	0.0
phosphorylation	Gene Ontology	GO:0016310	437	697	0.0	0.0
positive regulation of transcription by RNA polymerase II	Gene Ontology	GO:0045944	612	1149	0.0	0.0
cell cycle	Gene Ontology	GO:0007049	426	661	0.0	0.0
mRNA splicing, via spliceosome	Gene Ontology	GO:0000398	184	255	0.0	0.0
