# Supplementary material for: Identification of heat shock protein family A member 5 (HSPA5) targets involved in nonalcoholic fatty liver disease
Source: Genes Immun. 2023 May 8;24(3):124–9. doi: 10.1038/s41435-023-00205-y (PMC10266971; doi:10.1038/s41435-023-00205-y)
Supplement: Supplementary file 11 — Additional file10 [file 41435_2023_205_MOESM11_ESM.txt]

Term	Database	ID	Input number	Background number	P-Value	Corrected P-Value
Cell cycle	KEGG PATHWAY	hsa04110	95	124	1.26565424807e-14	4.15134593368e-12
Protein processing in endoplasmic reticulum	KEGG PATHWAY	hsa04141	118	165	4.76285677564e-14	7.81108511205e-12
Endocytosis	KEGG PATHWAY	hsa04144	161	244	1.16129328376e-13	1.26968065691e-11
Ubiquitin mediated proteolysis	KEGG PATHWAY	hsa04120	98	137	6.76836364732e-12	5.55005819081e-10
Chronic myeloid leukemia	KEGG PATHWAY	hsa05220	61	76	2.20030660358e-11	1.44340113195e-09
Spliceosome	KEGG PATHWAY	hsa03040	95	135	6.44534425831e-11	3.52345486121e-09
Cellular senescence	KEGG PATHWAY	hsa04218	107	160	5.08848740921e-10	2.3843198146e-08
AMPK signaling pathway	KEGG PATHWAY	hsa04152	84	120	1.26251686883e-09	4.68964845229e-08
Focal adhesion	KEGG PATHWAY	hsa04510	127	199	1.28679378264e-09	4.68964845229e-08
Small cell lung cancer	KEGG PATHWAY	hsa05222	68	93	2.57978949314e-09	8.4617095375e-08
